# Supplementary material for: 4,7-Dichloro­quinoline
Source: Acta Crystallogr Sect E Struct Rep Online. 2012 Apr 21;68(Pt 5):o1498. doi: 10.1107/S1600536812014924 (PMC3344607; doi:10.1107/S1600536812014924)
Supplement: Supplementary file 1 [file e-68-o1498-sup1.cif]

##############################################################################
#                                                                            #
# This CIF contains the data in a paper accepted for publication in          #
# Acta Crystallographica Section E. It conforms to the requirements of       #
# Notes for Authors for Acta Crystallographica Section E, and has been       #
# peer reviewed under the auspices of the IUCr Commission on Journals.       #
#                                                                            #
# Full details of the Crystallographic Information File format               #
# are given in the paper "The Crystallographic Information File (CIF):       #
# a New Standard Archive File for Crystallography" by S. R. Hall, F. H.      #
# Allen and I. D. Brown [Acta Cryst. (1991), A47, 655-685].                  #
#                                                                            #
# The current version of the core CIF dictionary is obtainable from          #
# ftp://ftp.iucr.org/pub/cif_core.dic.                                       #
#                                                                            #
# Software is freely available for graphical display of the structure(s)     #
# in this CIF. For information consult the CIF software page                 #
# http://www.iucr.org/resources/cif/software.                                #
#                                                                            #
# This file may be used for bona fide research purposes within the           #
# scientific community so long as proper attribution is given to the journal # 
# article from which it was obtained.                                        #
#                                                                            #
##############################################################################
data_I
_audit_creation_method     SHELXL-97
_chemical_name_systematic
;
4,7-Dichloroquinoline
;
_chemical_name_common     ?
_chemical_formula_moiety     'C9 H5 Cl2 N'
_chemical_formula_sum     'C9 H5 Cl2 N'
_chemical_formula_iupac     'C9 H5 Cl2 N'
_chemical_formula_weight     198.04
_chemical_melting_point     ?
_symmetry_cell_setting     monoclinic
_symmetry_space_group_name_H-M     'P 21/n'
_symmetry_space_group_name_Hall     '-P 2yn'
loop_
    _symmetry_equiv_pos_as_xyz
    'x, y, z'
    '-x+1/2, y+1/2, -z+1/2'
    '-x, -y, -z'
    'x-1/2, -y-1/2, z-1/2'
_cell_length_a     18.2243(17)
_cell_length_b     3.8253(5)
_cell_length_c     23.622(3)
_cell_angle_alpha     90.00
_cell_angle_beta     96.610(10)
_cell_angle_gamma     90.00
_cell_volume     1635.8(4)
_cell_formula_units_Z     8
_cell_measurement_reflns_used     1283
_cell_measurement_theta_min     2.9042
_cell_measurement_theta_max     75.6156
_cell_measurement_temperature     123(2)
_exptl_crystal_description     prism
_exptl_crystal_colour     colorless
_exptl_crystal_size_max     0.35
_exptl_crystal_size_mid     0.23
_exptl_crystal_size_min     0.16
_exptl_crystal_density_diffrn     1.608
_exptl_crystal_density_meas     ?
_exptl_crystal_density_method     'not measured'
_exptl_crystal_F_000     800
_exptl_absorpt_coefficient_mu     6.585
_exptl_absorpt_correction_type     multi-scan
_exptl_absorpt_process_details
;
(CrysAlis PRO; Oxford Diffraction, 2007)
;
_exptl_absorpt_correction_T_min     0.23296
_exptl_absorpt_correction_T_max     1.00000
_exptl_special_details     ?
_diffrn_ambient_temperature     123(2)
_diffrn_radiation_type     CuK\a
_diffrn_radiation_wavelength     1.54178
_diffrn_radiation_source     'Enhance (Cu) X-ray Source'
_diffrn_radiation_monochromator     graphite
_diffrn_measurement_device_type     'Oxford Diffraction Xcalibur Ruby Gemini'
_diffrn_measurement_method     '\w scans'
_diffrn_detector_area_resol_mean     10.5081
_diffrn_reflns_number     5147
_diffrn_reflns_av_R_equivalents     0.0896
_diffrn_reflns_av_sigmaI/netI     0.1028
_diffrn_reflns_theta_min     2.91
_diffrn_reflns_theta_max     75.82
_diffrn_reflns_theta_full     67.50
_diffrn_measured_fraction_theta_max     0.940
_diffrn_measured_fraction_theta_full     0.975
_diffrn_reflns_limit_h_min     -22
_diffrn_reflns_limit_h_max     16
_diffrn_reflns_limit_k_min     -4
_diffrn_reflns_limit_k_max     4
_diffrn_reflns_limit_l_min     -23
_diffrn_reflns_limit_l_max     29
_diffrn_standards_number     ?
_diffrn_standards_interval_count     ?
_diffrn_standards_interval_time     ?
_diffrn_standards_decay_%     ?
_refine_special_details
;
Refinement of <i>F</i>^2^ against ALL reflections. The weighted <i>R</i>-factor
<i>wR</i> and goodness of fit <i>S</i> are based on <i>F</i>^2^, conventional
<i>R</i>-factors <i>R</i> are based on <i>F</i>, with <i>F</i> set to zero for
negative <i>F</i>^2^. The threshold expression of <i>F</i>^2^ >
\s(<i>F</i>^2^) is used only for calculating <i>R</i>-factors(gt) <i>etc</i>.
and is not relevant to the choice of reflections for refinement.
<i>R</i>-factors based on <i>F</i>^2^ are statistically about twice as large
as those based on <i>F</i>, and <i>R</i>- factors based on ALL data will be
even larger.
;
_reflns_number_total     3188
_reflns_number_gt     2148
_reflns_threshold_expression     I>2\s(I)
_refine_ls_structure_factor_coef     Fsqd
_refine_ls_matrix_type     full
_refine_ls_R_factor_all     0.1271
_refine_ls_R_factor_gt     0.0961
_refine_ls_wR_factor_gt     0.2720
_refine_ls_wR_factor_ref     0.3267
_refine_ls_goodness_of_fit_ref     1.084
_refine_ls_restrained_S_all     1.084
_refine_ls_number_reflns     3188
_refine_ls_number_parameters     217
_refine_ls_number_restraints     0
_refine_ls_hydrogen_treatment     constr
_refine_ls_weighting_scheme     calc
_refine_ls_weighting_details
         'calc w=1/[\s^2^(Fo^2^)+(0.1577P)^2^+4.2615P] where P=(Fo^2^+2Fc^2^)/3'
_atom_sites_solution_hydrogens     geom
_atom_sites_solution_primary     direct
_atom_sites_solution_secondary     difmap
_refine_ls_shift/su_max     0.000
_refine_ls_shift/su_mean     0.000
_refine_diff_density_max     0.682
_refine_diff_density_min     -0.485
_refine_ls_extinction_method     none
_refine_ls_extinction_coef     ?
loop_
    _atom_type_symbol
    _atom_type_description
    _atom_type_scat_dispersion_real
    _atom_type_scat_dispersion_imag
    _atom_type_scat_source
    'C' 'C' 0.0181 0.0091
                         'International Tables Vol C Tables 4.2.6.8 and 6.1.1.4'
    'H' 'H' 0.0000 0.0000
                         'International Tables Vol C Tables 4.2.6.8 and 6.1.1.4'
    'Cl' 'Cl' 0.3639 0.7018
                         'International Tables Vol C Tables 4.2.6.8 and 6.1.1.4'
    'N' 'N' 0.0311 0.0180
                         'International Tables Vol C Tables 4.2.6.8 and 6.1.1.4'
_computing_data_collection
;
CrysAlis PRO (Oxford Diffraction, 2007)
;
_computing_cell_refinement
;
CrysAlis PRO (Oxford Diffraction, 2007)
;
_computing_data_reduction
;
CrysAlis PRO (Oxford Diffraction, 2007)
;
_computing_structure_solution     'SHELXS97 (Sheldrick, 2008)'
_computing_structure_refinement     'SHELXL97 (Sheldrick, 2008)'
_computing_molecular_graphics     'SHELXTL (Sheldrick, 2008)'
_computing_publication_material     'SHELXTL (Sheldrick, 2008)'
loop_
    _atom_site_type_symbol
    _atom_site_label
    _atom_site_fract_x
    _atom_site_fract_y
    _atom_site_fract_z
    _atom_site_U_iso_or_equiv
    _atom_site_adp_type
    _atom_site_calc_flag
    _atom_site_refinement_flags
    _atom_site_occupancy
    _atom_site_symmetry_multiplicity
    _atom_site_disorder_assembly
    _atom_site_disorder_group
    Cl Cl1A 0.46391(11) 0.7593(6) 0.94032(9) 0.0625(6) Uani d . 1 1 . .
    Cl Cl2A 0.31181(11) 0.9079(6) 0.65527(9) 0.0630(6) Uani d . 1 1 . .
    N N1A 0.5405(3) 0.4243(18) 0.7726(3) 0.0560(15) Uani d . 1 1 . .
    C C2A 0.5808(4) 0.369(2) 0.8223(4) 0.0544(18) Uani d . 1 1 . .
    H H2AA 0.6274 0.2581 0.8219 0.065 Uiso calc R 1 1 . .
    C C3A 0.5587(4) 0.467(2) 0.8763(4) 0.0560(18) Uani d . 1 1 . .
    H H3AA 0.5892 0.4193 0.9108 0.067 Uiso calc R 1 1 . .
    C C4A 0.4924(4) 0.6317(19) 0.8765(3) 0.0501(16) Uani d . 1 1 . .
    C C5A 0.3766(4) 0.8694(19) 0.8220(4) 0.0544(18) Uani d . 1 1 . .
    H H5AA 0.3579 0.9425 0.8560 0.065 Uiso calc R 1 1 . .
    C C6A 0.3371(4) 0.9282(19) 0.7711(4) 0.0517(17) Uani d . 1 1 . .
    H H6AA 0.2906 1.0420 0.7694 0.062 Uiso calc R 1 1 . .
    C C7A 0.3646(4) 0.822(2) 0.7200(4) 0.0541(18) Uani d . 1 1 . .
    C C8A 0.4305(4) 0.652(2) 0.7206(4) 0.0531(17) Uani d . 1 1 . .
    H H8AA 0.4475 0.5771 0.6860 0.064 Uiso calc R 1 1 . .
    C C9A 0.4735(4) 0.5904(19) 0.7737(4) 0.0506(16) Uani d . 1 1 . .
    C C10A 0.4461(4) 0.6984(18) 0.8250(3) 0.0498(16) Uani d . 1 1 . .
    Cl Cl1B 0.50197(10) 0.9725(5) 0.58983(9) 0.0589(6) Uani d . 1 1 . .
    Cl Cl2B 0.80689(11) 0.2033(5) 0.48184(10) 0.0625(6) Uani d . 1 1 . .
    N N1B 0.7313(3) 0.6479(18) 0.6687(3) 0.0559(16) Uani d . 1 1 . .
    C C2B 0.6835(4) 0.802(2) 0.6981(4) 0.0569(18) Uani d . 1 1 . .
    H H2BA 0.6984 0.8463 0.7373 0.068 Uiso calc R 1 1 . .
    C C3B 0.6115(4) 0.908(2) 0.6755(4) 0.0527(17) Uani d . 1 1 . .
    H H3BA 0.5797 1.0195 0.6991 0.063 Uiso calc R 1 1 . .
    C C4B 0.5891(4) 0.848(2) 0.6205(4) 0.0528(17) Uani d . 1 1 . .
    C C5B 0.6209(4) 0.615(2) 0.5258(4) 0.0559(19) Uani d . 1 1 . .
    H H5BA 0.5730 0.6680 0.5077 0.067 Uiso calc R 1 1 . .
    C C6B 0.6720(4) 0.472(2) 0.4941(4) 0.0539(17) Uani d . 1 1 . .
    H H6BA 0.6609 0.4309 0.4544 0.065 Uiso calc R 1 1 . .
    C C7B 0.7417(4) 0.388(2) 0.5232(4) 0.0565(19) Uani d . 1 1 . .
    C C8B 0.7602(4) 0.439(2) 0.5800(4) 0.0527(17) Uani d . 1 1 . .
    H H8BA 0.8074 0.3700 0.5978 0.063 Uiso calc R 1 1 . .
    C C9B 0.7092(4) 0.5951(19) 0.6121(3) 0.0483(16) Uani d . 1 1 . .
    C C10B 0.6378(4) 0.6840(19) 0.5843(4) 0.0526(17) Uani d . 1 1 . .
loop_
    _atom_site_aniso_label
    _atom_site_aniso_U_11
    _atom_site_aniso_U_22
    _atom_site_aniso_U_33
    _atom_site_aniso_U_12
    _atom_site_aniso_U_13
    _atom_site_aniso_U_23
    Cl1A 0.0557(11) 0.0571(11) 0.0757(13) 0.0000(8) 0.0113(9) -0.0010(9)
    Cl2A 0.0476(10) 0.0611(11) 0.0788(13) 0.0022(8) 0.0012(8) 0.0029(9)
    N1A 0.036(3) 0.050(3) 0.082(4) -0.002(3) 0.010(3) 0.001(3)
    C2A 0.041(4) 0.049(4) 0.076(5) 0.001(3) 0.018(3) 0.002(3)
    C3A 0.043(4) 0.044(4) 0.080(5) -0.004(3) 0.001(3) 0.008(3)
    C4A 0.045(4) 0.044(3) 0.063(4) -0.005(3) 0.013(3) -0.005(3)
    C5A 0.041(4) 0.038(3) 0.086(5) -0.002(3) 0.014(3) -0.004(3)
    C6A 0.035(3) 0.044(3) 0.077(5) -0.001(3) 0.012(3) -0.001(3)
    C7A 0.039(4) 0.045(4) 0.078(5) -0.005(3) 0.003(3) 0.004(3)
    C8A 0.045(4) 0.043(4) 0.072(5) -0.002(3) 0.013(3) -0.007(3)
    C9A 0.036(3) 0.039(3) 0.077(5) -0.004(3) 0.011(3) -0.001(3)
    C10A 0.043(4) 0.038(3) 0.069(4) -0.005(3) 0.007(3) -0.002(3)
    Cl1B 0.0374(9) 0.0560(10) 0.0837(13) 0.0058(7) 0.0087(8) 0.0054(9)
    Cl2B 0.0474(10) 0.0558(10) 0.0875(14) 0.0036(8) 0.0205(8) -0.0008(9)
    N1B 0.038(3) 0.049(3) 0.080(4) -0.002(3) 0.005(3) 0.006(3)
    C2B 0.040(4) 0.047(4) 0.083(5) -0.002(3) 0.005(3) 0.006(4)
    C3B 0.035(3) 0.052(4) 0.072(5) -0.004(3) 0.011(3) 0.004(3)
    C4B 0.041(4) 0.044(4) 0.074(5) -0.005(3) 0.012(3) 0.011(3)
    C5B 0.041(4) 0.050(4) 0.075(5) -0.008(3) -0.003(3) 0.011(3)
    C6B 0.038(4) 0.058(4) 0.068(5) -0.004(3) 0.016(3) 0.001(3)
    C7B 0.031(3) 0.048(4) 0.093(6) -0.003(3) 0.018(3) 0.005(4)
    C8B 0.034(3) 0.044(4) 0.081(5) -0.001(3) 0.008(3) 0.002(3)
    C9B 0.034(3) 0.042(3) 0.069(4) -0.002(3) 0.008(3) 0.006(3)
    C10B 0.034(3) 0.040(3) 0.084(5) -0.002(3) 0.008(3) 0.006(3)
_geom_special_details
;
All e.s.d.'s (except the e.s.d. in the dihedral angle between two l.s. planes)
are estimated using the full covariance matrix. The cell e.s.d.'s are taken
into account individually in the estimation of e.s.d.'s in distances, angles
and torsion angles; correlations between e.s.d.'s in cell parameters are only
used when they are defined by crystal symmetry. An approximate (isotropic)
treatment of cell e.s.d.'s is used for estimating e.s.d.'s involving l.s.
planes.
;
loop_
    _geom_bond_atom_site_label_1
    _geom_bond_atom_site_label_2
    _geom_bond_site_symmetry_2
    _geom_bond_distance
    _geom_bond_publ_flag
    Cl1A C4A . 1.720(8) ?
    Cl2A C7A . 1.742(8) ?
    N1A C2A . 1.328(11) ?
    N1A C9A . 1.379(10) ?
    C2A C3A . 1.432(12) ?
    C2A H2AA . 0.9500 ?
    C3A C4A . 1.362(11) ?
    C3A H3AA . 0.9500 ?
    C4A C10A . 1.422(11) ?
    C5A C6A . 1.348(12) ?
    C5A C10A . 1.420(11) ?
    C5A H5AA . 0.9500 ?
    C6A C7A . 1.417(12) ?
    C6A H6AA . 0.9500 ?
    C7A C8A . 1.364(11) ?
    C8A C9A . 1.421(11) ?
    C8A H8AA . 0.9500 ?
    C9A C10A . 1.422(11) ?
    Cl1B C4B . 1.734(8) ?
    Cl2B C7B . 1.769(8) ?
    N1B C2B . 1.313(11) ?
    N1B C9B . 1.368(10) ?
    C2B C3B . 1.418(11) ?
    C2B H2BA . 0.9500 ?
    C3B C4B . 1.338(12) ?
    C3B H3BA . 0.9500 ?
    C4B C10B . 1.443(11) ?
    C5B C6B . 1.373(12) ?
    C5B C10B . 1.407(12) ?
    C5B H5BA . 0.9500 ?
    C6B C7B . 1.410(11) ?
    C6B H6BA . 0.9500 ?
    C7B C8B . 1.359(12) ?
    C8B C9B . 1.400(11) ?
    C8B H8BA . 0.9500 ?
    C9B C10B . 1.429(10) ?
loop_
    _geom_angle_atom_site_label_1
    _geom_angle_atom_site_label_2
    _geom_angle_atom_site_label_3
    _geom_angle_site_symmetry_1
    _geom_angle_site_symmetry_3
    _geom_angle
    _geom_angle_publ_flag
    C2A N1A C9A . . 117.2(8) ?
    N1A C2A C3A . . 124.2(7) ?
    N1A C2A H2AA . . 117.9 ?
    C3A C2A H2AA . . 117.9 ?
    C4A C3A C2A . . 117.7(7) ?
    C4A C3A H3AA . . 121.1 ?
    C2A C3A H3AA . . 121.1 ?
    C3A C4A C10A . . 121.2(8) ?
    C3A C4A Cl1A . . 119.5(7) ?
    C10A C4A Cl1A . . 119.4(6) ?
    C6A C5A C10A . . 120.2(8) ?
    C6A C5A H5AA . . 119.9 ?
    C10A C5A H5AA . . 119.9 ?
    C5A C6A C7A . . 120.5(7) ?
    C5A C6A H6AA . . 119.8 ?
    C7A C6A H6AA . . 119.8 ?
    C8A C7A C6A . . 121.7(8) ?
    C8A C7A Cl2A . . 119.7(7) ?
    C6A C7A Cl2A . . 118.6(6) ?
    C7A C8A C9A . . 118.9(8) ?
    C7A C8A H8AA . . 120.6 ?
    C9A C8A H8AA . . 120.6 ?
    N1A C9A C8A . . 117.3(8) ?
    N1A C9A C10A . . 123.3(7) ?
    C8A C9A C10A . . 119.5(7) ?
    C4A C10A C5A . . 124.2(8) ?
    C4A C10A C9A . . 116.4(7) ?
    C5A C10A C9A . . 119.3(7) ?
    C2B N1B C9B . . 116.3(7) ?
    N1B C2B C3B . . 124.9(8) ?
    N1B C2B H2BA . . 117.6 ?
    C3B C2B H2BA . . 117.6 ?
    C4B C3B C2B . . 118.8(8) ?
    C4B C3B H3BA . . 120.6 ?
    C2B C3B H3BA . . 120.6 ?
    C3B C4B C10B . . 120.7(7) ?
    C3B C4B Cl1B . . 121.4(6) ?
    C10B C4B Cl1B . . 117.9(6) ?
    C6B C5B C10B . . 121.7(7) ?
    C6B C5B H5BA . . 119.1 ?
    C10B C5B H5BA . . 119.1 ?
    C5B C6B C7B . . 117.0(8) ?
    C5B C6B H6BA . . 121.5 ?
    C7B C6B H6BA . . 121.5 ?
    C8B C7B C6B . . 123.7(7) ?
    C8B C7B Cl2B . . 119.8(6) ?
    C6B C7B Cl2B . . 116.5(7) ?
    C7B C8B C9B . . 119.4(7) ?
    C7B C8B H8BA . . 120.3 ?
    C9B C8B H8BA . . 120.3 ?
    N1B C9B C8B . . 117.0(7) ?
    N1B C9B C10B . . 124.4(7) ?
    C8B C9B C10B . . 118.7(7) ?
    C5B C10B C9B . . 119.3(7) ?
    C5B C10B C4B . . 125.8(7) ?
    C9B C10B C4B . . 114.9(7) ?
loop_
    _geom_torsion_atom_site_label_1
    _geom_torsion_atom_site_label_2
    _geom_torsion_atom_site_label_3
    _geom_torsion_atom_site_label_4
    _geom_torsion_site_symmetry_1
    _geom_torsion_site_symmetry_2
    _geom_torsion_site_symmetry_3
    _geom_torsion_site_symmetry_4
    _geom_torsion
    _geom_torsion_publ_flag
    C9A N1A C2A C3A . . . . 0.9(12) ?
    N1A C2A C3A C4A . . . . -1.0(12) ?
    C2A C3A C4A C10A . . . . 1.1(11) ?
    C2A C3A C4A Cl1A . . . . -179.2(6) ?
    C10A C5A C6A C7A . . . . -0.2(11) ?
    C5A C6A C7A C8A . . . . 1.1(12) ?
    C5A C6A C7A Cl2A . . . . -179.4(6) ?
    C6A C7A C8A C9A . . . . -1.7(11) ?
    Cl2A C7A C8A C9A . . . . 178.8(6) ?
    C2A N1A C9A C8A . . . . 179.4(7) ?
    C2A N1A C9A C10A . . . . -0.9(11) ?
    C7A C8A C9A N1A . . . . -178.8(7) ?
    C7A C8A C9A C10A . . . . 1.4(11) ?
    C3A C4A C10A C5A . . . . -179.7(7) ?
    Cl1A C4A C10A C5A . . . . 0.5(10) ?
    C3A C4A C10A C9A . . . . -1.1(11) ?
    Cl1A C4A C10A C9A . . . . 179.2(5) ?
    C6A C5A C10A C4A . . . . 178.6(7) ?
    C6A C5A C10A C9A . . . . 0.0(11) ?
    N1A C9A C10A C4A . . . . 1.0(10) ?
    C8A C9A C10A C4A . . . . -179.3(7) ?
    N1A C9A C10A C5A . . . . 179.7(7) ?
    C8A C9A C10A C5A . . . . -0.6(10) ?
    C9B N1B C2B C3B . . . . 1.5(12) ?
    N1B C2B C3B C4B . . . . 0.3(12) ?
    C2B C3B C4B C10B . . . . -1.2(11) ?
    C2B C3B C4B Cl1B . . . . -179.5(6) ?
    C10B C5B C6B C7B . . . . 1.7(12) ?
    C5B C6B C7B C8B . . . . 0.4(12) ?
    C5B C6B C7B Cl2B . . . . 179.9(6) ?
    C6B C7B C8B C9B . . . . -2.4(12) ?
    Cl2B C7B C8B C9B . . . . 178.1(6) ?
    C2B N1B C9B C8B . . . . 178.4(7) ?
    C2B N1B C9B C10B . . . . -2.5(11) ?
    C7B C8B C9B N1B . . . . -178.5(7) ?
    C7B C8B C9B C10B . . . . 2.3(11) ?
    C6B C5B C10B C9B . . . . -1.7(11) ?
    C6B C5B C10B C4B . . . . 177.0(7) ?
    N1B C9B C10B C5B . . . . -179.5(7) ?
    C8B C9B C10B C5B . . . . -0.3(11) ?
    N1B C9B C10B C4B . . . . 1.7(11) ?
    C8B C9B C10B C4B . . . . -179.2(7) ?
    C3B C4B C10B C5B . . . . -178.5(7) ?
    Cl1B C4B C10B C5B . . . . -0.1(10) ?
    C3B C4B C10B C9B . . . . 0.3(10) ?
    Cl1B C4B C10B C9B . . . . 178.6(5) ?
data_global
_journal_date_recd_electronic     2012-02-27
_journal_date_accepted     2012-04-04
_journal_name_full     'Acta Crystallographica, Section E'
_journal_year     2012
_journal_volume     68
_journal_issue      5
_journal_page_first     o1498
_journal_page_last     o1498
_journal_paper_category     QO
_journal_paper_doi     10.1107/S1600536812014924
_journal_coeditor_code     BT5833
_publ_contact_author_name     'Amol A. Kulkarni'
_publ_contact_author_address
;
College of Pharmacy
Howard University
2300 4th Street, NW
Washington, DC 2059
USA
;
_publ_contact_author_email     'amol.kulkarni@howard.edu'
_publ_contact_author_fax     '202-806-5442'
_publ_contact_author_phone     '202-806-4493'
_publ_section_title
;
4,7-Dichloroquinoline
;
loop_
    _publ_author_name
    _publ_author_footnote
    _publ_author_address
    'Kulkarni, Amol A.' ?
;
College of Pharmacy
Howard University
2300 4th Street, NW
Washington, DC 2059
USA
;
    'King, Christopher' .
;
Department of Chemistry
Howard University
525 College Street, NW
Washington, DC 2059
USA
;
    'Butcher, Ray J.' .
;
Department of Chemistry
Howard University
525 College Street, NW
Washington, DC 2059
USA
;
    'Fortunak, Joseph M. D.' .
;
Department of Chemistry
Howard University
525 College Street, NW
Washington, DC 2059
USA
;
