# Supplementary material for: 4,7-Dichloro­quinoline
Source: Acta Crystallogr Sect E Struct Rep Online. 2012 Apr 21;68(Pt 5):o1498. doi: 10.1107/S1600536812014924 (PMC3344607; doi:10.1107/S1600536812014924)
Supplement: Supplementary file 2 [file e-68-o1498-Isup2.hkl]

# 
# h,k,l, Fc-squared, Fo-squared, sigma(Fo-squared) and status flag 
# 
data_I
_shelx_title '    4-7dcq in P2(1)/n' 
_shelx_refln_list_code          4 
_shelx_F_calc_maximum      231.95 
_exptl_crystal_F_000       800.00 
_reflns_d_resolution_high  0.7951 
 
loop_ 
 _symmetry_equiv_pos_as_xyz 
 'x, y, z' 
 '-x+1/2, y+1/2, -z+1/2' 
 '-x, -y, -z' 
 'x-1/2, -y-1/2, z-1/2' 
 
_cell_length_a    18.2243 
_cell_length_b     3.8253 
_cell_length_c    23.6216 
_cell_angle_alpha  90.000 
_cell_angle_beta   96.610 
_cell_angle_gamma  90.000 
 
_shelx_F_squared_multiplier     1.000 
 
loop_ 
 _refln_index_h 
 _refln_index_k 
 _refln_index_l 
 _refln_F_squared_calc 
 _refln_F_squared_meas 
 _refln_F_squared_sigma 
 _refln_observed_status 
   2   0   0     1139.54     1644.17     60.63 o 
   4   0   0     6244.20     5979.55    148.31 o 
   6   0   0     6970.56     7985.94    864.02 o 
   8   0   0     1163.36     1145.48    127.24 o 
  10   0   0     1447.67     1368.46    165.14 o 
  12   0   0       59.00       71.62     41.23 o 
  14   0   0      387.64      314.36     35.42 o 
  16   0   0     2327.75     1929.32    205.05 o 
  18   0   0      162.98      196.60     78.91 o 
  20   0   0      100.67       84.64     26.94 o 
  22   0   0      262.40      131.92     19.53 o 
   1   1   0       12.24       17.38     13.34 o 
   2   1   0      511.52      555.67     89.63 o 
   4   1   0    14023.05    18327.09   2101.82 o 
   5   1   0     1125.93     1324.27    103.61 o 
   6   1   0     1277.47     1560.57    150.90 o 
   7   1   0     3508.59     4180.14    257.41 o 
   8   1   0     5754.17     6637.28    341.48 o 
   9   1   0     1303.95     1739.30    187.28 o 
  10   1   0      209.35      205.30     73.71 o 
  11   1   0     2906.11     3398.30    288.21 o 
  12   1   0       78.95       81.14     51.64 o 
  13   1   0       66.43       46.60     19.03 o 
  14   1   0       42.50       39.28     12.35 o 
  15   1   0      235.08      182.63     29.69 o 
  16   1   0       72.10       41.17     26.42 o 
  17   1   0      320.38      435.64    104.88 o 
  18   1   0        8.96       -6.68     12.70 o 
  19   1   0       44.13       46.69     23.91 o 
  20   1   0        0.81       16.19     18.04 o 
  21   1   0      213.68      202.67     32.90 o 
  22   1   0       92.22       33.85      9.26 o 
   0   2   0        6.22       28.41     37.97 o 
   1   2   0     1686.60     1488.31    204.48 o 
   2   2   0      114.05       85.81     47.61 o 
   3   2   0     1912.68     1823.12    155.65 o 
   4   2   0      474.23      500.35     83.62 o 
   5   2   0     4198.82     4364.62    243.72 o 
   6   2   0      285.61      276.98     56.01 o 
   7   2   0      289.68      252.41     78.17 o 
   8   2   0     1143.38      719.81    141.14 o 
   9   2   0      177.92       91.09     50.14 o 
  10   2   0      257.20      248.02     40.18 o 
  11   2   0      744.82      699.94     39.75 o 
  12   2   0     1598.92     1412.20     91.54 o 
  13   2   0      380.17      408.75     30.66 o 
  14   2   0      268.59      322.11     27.93 o 
  15   2   0       79.56       90.56     12.98 o 
  16   2   0      117.59      128.78     21.43 o 
  17   2   0       98.02      118.52     19.42 o 
  18   2   0      587.81      543.77     63.71 o 
  19   2   0       13.31       -7.45     12.78 o 
  20   2   0       29.36       25.70     10.17 o 
   1   3   0      427.48      344.21     39.44 o 
   2   3   0      363.37      348.72     29.62 o 
   3   3   0      181.03      143.77     25.85 o 
   4   3   0     1027.78      891.54     75.42 o 
   5   3   0      674.97      595.86     82.58 o 
   6   3   0      149.75      135.09     21.06 o 
   7   3   0        0.48        2.41      7.61 o 
   8   3   0       23.19       40.64     27.15 o 
   9   3   0      323.30      364.51     54.71 o 
  10   3   0      698.63      746.52     70.85 o 
  11   3   0       79.86       80.39     22.60 o 
  12   3   0      209.41      213.32     34.48 o 
  13   3   0      220.61      232.79     22.54 o 
  14   3   0       24.76       30.99      6.53 o 
  15   3   0      182.31      187.63     14.38 o 
  16   3   0       35.65       44.22      6.15 o 
  17   3   0       45.45       45.13      8.68 o 
   0   4   0       61.06       68.21     20.81 o 
   1   4   0       41.23       31.14      8.66 o 
   2   4   0      200.74      170.10     22.38 o 
   3   4   0        0.66        0.91      4.97 o 
   4   4   0      141.06      122.47     18.31 o 
   5   4   0       16.70       17.45     10.78 o 
   6   4   0      157.77      200.29     31.76 o 
   7   4   0        8.05       32.26     14.04 o 
   8   4   0       13.31       18.73      8.46 o 
   9   4   0      132.82      178.05     22.78 o 
  10   4   0        7.77       11.55      3.04 o 
  11   4   0       25.02       22.79      5.42 o 
  12   4   0        0.23        0.95      3.11 o 
 -21   0   1       11.74       21.19     10.97 o 
 -19   0   1      103.44       84.47     29.02 o 
 -17   0   1      172.98      257.38    110.16 o 
 -15   0   1      748.59      769.44     53.38 o 
 -13   0   1     2484.42     2668.07    243.10 o 
 -11   0   1      722.45      767.57    125.75 o 
  -9   0   1     2546.75     3053.83    439.06 o 
  -7   0   1      688.12      696.29    235.46 o 
  -5   0   1     1740.53     1395.76     75.17 o 
  -3   0   1     8335.09     7165.74    685.33 o 
  -1   0   1       40.20      165.82     43.63 o 
   3   0   1     2099.56     1683.24    158.46 o 
   5   0   1     2831.17     3484.71    121.70 o 
   7   0   1    18708.25    23232.55   1244.69 o 
   9   0   1     3840.98     4083.91    173.37 o 
  11   0   1     2330.78     2140.44    207.97 o 
  13   0   1     1974.86     1647.84    184.56 o 
  15   0   1       31.21       16.47     18.30 o 
  17   0   1     1553.48     1164.26    116.46 o 
  19   0   1       58.03       42.00     24.32 o 
  21   0   1        7.03       22.86     12.52 o 
 -22   1   1      185.62      117.55     18.78 o 
 -21   1   1      182.24      145.26     28.48 o 
 -20   1   1      557.06      599.43     70.74 o 
 -19   1   1      152.25      136.45     39.74 o 
 -18   1   1       47.60      105.75     60.78 o 
 -17   1   1      932.32      873.10     58.79 o 
 -16   1   1      573.94      632.63     87.08 o 
 -15   1   1      105.36      103.13     17.50 o 
 -14   1   1     1086.12      954.28     58.97 o 
 -13   1   1       12.76        3.46      7.71 o 
 -12   1   1      512.67      681.56    136.10 o 
 -11   1   1      142.66      154.13     59.62 o 
 -10   1   1     4084.22     4985.02    331.92 o 
  -9   1   1     3037.86     3459.41    262.72 o 
  -8   1   1      467.59      460.35     90.43 o 
  -7   1   1      184.04      210.15     62.65 o 
  -6   1   1      959.86     1212.96    141.43 o 
  -5   1   1       80.42       60.34     32.69 o 
  -4   1   1     7120.44     8471.46    360.51 o 
  -2   1   1     1674.42     2034.87    151.07 o 
  -1   1   1    14978.91    16835.17    701.02 o 
   0   1   1     1468.20     1657.77    104.13 o 
   1   1   1     8183.70     8986.20    903.56 o 
   2   1   1    20486.96    28228.02   2836.11 o 
   3   1   1     4173.83     5121.41    874.69 o 
   4   1   1      197.73      223.87     60.42 o 
   5   1   1     5542.95     6338.23    366.49 o 
   6   1   1     4682.99     5526.52    524.62 o 
   7   1   1       27.87       47.14     24.95 o 
   8   1   1       98.43      107.23     30.66 o 
   9   1   1     3809.74     4049.60    279.93 o 
  10   1   1     2056.63     2559.44    246.44 o 
  11   1   1        0.59       11.38     22.05 o 
  12   1   1      122.85       67.54     58.08 o 
  13   1   1      263.05      236.21     30.83 o 
  14   1   1        2.04       -0.91      7.57 o 
  15   1   1      287.86      377.77    132.95 o 
  16   1   1      281.18      469.05    165.54 o 
  17   1   1      175.84      366.39    143.24 o 
  18   1   1       12.38        1.78     21.25 o 
  19   1   1        7.14       -0.53      9.50 o 
  20   1   1       32.88       29.94     18.43 o 
  21   1   1       29.38       21.26     11.44 o 
  22   1   1       61.61       19.84      6.85 o 
 -20   2   1       15.06       18.73     10.41 o 
 -19   2   1        6.30      -11.81     11.81 o 
 -18   2   1        2.09      -17.08     17.08 o 
 -17   2   1        0.09        1.38      5.03 o 
 -16   2   1      218.27      211.72     28.06 o 
 -15   2   1       29.30       29.67     11.53 o 
 -14   2   1      261.42      322.58     38.39 o 
 -13   2   1      852.93      863.17     53.62 o 
 -12   2   1       14.99       24.65     14.58 o 
 -11   2   1      695.81      730.19     34.30 o 
 -10   2   1      562.77      590.44     42.61 o 
  -9   2   1      406.35      235.96     72.10 o 
  -8   2   1      135.14       67.11     29.42 o 
  -7   2   1       80.32       98.05     36.16 o 
  -6   2   1      368.00      403.35     74.63 o 
  -5   2   1    10216.58    10064.17    365.61 o 
  -4   2   1     1061.03     1148.63    123.79 o 
  -3   2   1     1726.52     1649.94    172.28 o 
  -2   2   1       49.22       23.15     22.82 o 
  -1   2   1     3017.91     2761.29    196.08 o 
   0   2   1     2424.62     2314.66    257.24 o 
   1   2   1     4243.21     3677.34    310.70 o 
   2   2   1      547.29      460.99    110.98 o 
   3   2   1      180.53      187.86     53.67 o 
   4   2   1     1038.13     1202.28    125.27 o 
   5   2   1      997.18      996.84    111.00 o 
   6   2   1      181.95       89.00     54.70 o 
   7   2   1       54.00       52.73     50.23 o 
   8   2   1      222.95      149.55     71.76 o 
   9   2   1      167.48       80.52     49.45 o 
  10   2   1       28.02       54.92     18.58 o 
  11   2   1      429.94      392.56     41.86 o 
  12   2   1      101.79      149.32     29.56 o 
  13   2   1       46.91       58.34     14.97 o 
  14   2   1      163.21      165.40     18.51 o 
  15   2   1       93.79       90.18     13.01 o 
  16   2   1       72.03       73.48     16.41 o 
  17   2   1       46.06       48.01     16.90 o 
  18   2   1       88.95      113.20     25.95 o 
  19   2   1       16.19       -5.25     11.33 o 
  20   2   1        1.46       -1.40      3.76 o 
 -17   3   1        8.28       10.68      4.84 o 
 -16   3   1       38.23       36.25      5.53 o 
 -15   3   1        1.57        1.28      3.69 o 
 -14   3   1      146.10      145.20     14.41 o 
 -13   3   1       98.54      100.26     22.30 o 
 -12   3   1        2.45        7.66     10.19 o 
 -11   3   1       93.81      103.53     25.56 o 
 -10   3   1       57.66       55.80     20.71 o 
  -9   3   1      911.42      915.18     84.54 o 
  -8   3   1      640.31      606.17     94.82 o 
  -7   3   1      356.49      339.14     38.04 o 
  -6   3   1      154.31      128.05     23.89 o 
  -5   3   1     1160.35      977.98     65.82 o 
  -4   3   1        1.10       -0.04      4.60 o 
  -3   3   1      486.60      471.66     32.37 o 
  -2   3   1      502.29      466.21     34.76 o 
  -1   3   1       97.13      100.56     17.29 o 
   0   3   1        1.96       -0.39      4.12 o 
   2   3   1      435.10      389.74     44.12 o 
   3   3   1      373.96      299.90     34.39 o 
   4   3   1      374.16      330.05     33.59 o 
   5   3   1        5.93        6.26      8.72 o 
   6   3   1      152.64      128.57     39.06 o 
   7   3   1       32.40       33.20     19.29 o 
   8   3   1      874.32      838.80     86.95 o 
   9   3   1        5.73       13.77     12.48 o 
  10   3   1      442.93      419.93     52.59 o 
  11   3   1      485.15      474.71     51.84 o 
  12   3   1       26.96       24.80     12.46 o 
  13   3   1       65.64       59.26      9.95 o 
  14   3   1       59.29       68.21      9.56 o 
  15   3   1       77.34       76.08      9.21 o 
  16   3   1        0.10        0.35      0.67 o 
 -12   4   1      132.93      111.74     31.74 o 
 -11   4   1      102.82       95.34     25.90 o 
 -10   4   1       47.77       51.13     11.85 o 
  -9   4   1       36.79       70.42     15.71 o 
  -8   4   1       51.76       61.80     14.25 o 
  -7   4   1      353.77      359.81     35.48 o 
  -6   4   1      202.45      274.78     32.99 o 
  -5   4   1       44.64       47.44     16.34 o 
  -4   4   1       16.87       14.76      9.34 o 
  -3   4   1       61.93       55.11     15.70 o 
  -2   4   1       91.91       73.40     16.56 o 
  -1   4   1       18.18       17.68      7.91 o 
   0   4   1      152.49      158.89     22.94 o 
   1   4   1       45.27       43.68     14.52 o 
   2   4   1       20.95       22.14     11.93 o 
   3   4   1       66.06       71.07     13.25 o 
   4   4   1      135.35      118.33     26.09 o 
   5   4   1       31.96       30.83     12.27 o 
   6   4   1      168.04      187.46     28.92 o 
   7   4   1       50.84       56.13     15.14 o 
   8   4   1        3.19       10.64      6.90 o 
   9   4   1       37.60       65.65     14.21 o 
  10   4   1        0.45        1.52      1.61 o 
  11   4   1       48.46       56.34     11.98 o 
  12   4   1       19.17       22.34      7.03 o 
 -22   0   2        3.36       -8.86      8.86 o 
 -20   0   2      491.50      404.72     56.12 o 
 -18   0   2      270.01      351.11     87.19 o 
 -16   0   2      178.35      163.15     28.16 o 
 -14   0   2       31.55       38.56     39.16 o 
 -12   0   2       71.03       90.93     47.63 o 
 -10   0   2     9295.90    12937.69   1729.56 o 
  -8   0   2     1157.55     1649.04    173.41 o 
  -6   0   2     1166.23     1695.98    147.32 o 
  -4   0   2    10928.34    11876.18    177.31 o 
  -2   0   2      316.62      220.58     23.87 o 
   2   0   2     9578.26     6329.76    359.69 o 
   4   0   2     1296.61     1335.92    126.84 o 
   6   0   2     1294.54     1726.15     94.51 o 
   8   0   2       50.37      115.74     33.76 o 
  10   0   2     1734.27     1668.84    118.82 o 
  12   0   2        2.53      -16.87     19.13 o 
  14   0   2      362.72      291.63     53.28 o 
  16   0   2      140.75      313.63    147.78 o 
  18   0   2       14.16      -22.57     24.66 o 
  20   0   2       34.86       36.10     17.92 o 
  22   0   2       51.26       11.04      4.34 o 
 -22   1   2        0.84       -9.32      9.32 o 
 -21   1   2       35.51        2.95     13.26 o 
 -20   1   2        8.76       28.28     19.58 o 
 -19   1   2      198.31      221.62     45.03 o 
 -18   1   2      233.46      316.88     35.23 o 
 -17   1   2      231.98      304.67     78.79 o 
 -16   1   2       43.88       33.27     20.72 o 
 -15   1   2       77.45       57.46     13.14 o 
 -14   1   2     1726.08     1538.53     58.39 o 
 -13   1   2      378.52      377.81     29.31 o 
 -12   1   2       35.23       45.68     32.27 o 
 -11   1   2      518.47      528.73    116.40 o 
 -10   1   2     3681.78     3845.43    293.06 o 
  -9   1   2      267.32      232.88     67.73 o 
  -8   1   2       50.93       74.27     38.81 o 
  -7   1   2      541.94      609.96    114.16 o 
  -6   1   2        0.45      -12.63     17.88 o 
  -5   1   2       80.24       84.63     47.58 o 
  -4   1   2      178.28      227.92     64.97 o 
  -3   1   2    53801.15    54440.75    947.22 o 
  -2   1   2    23585.28    26987.15   1069.42 o 
  -1   1   2     1290.05     1387.42     94.99 o 
   0   1   2     3957.28     4621.68    170.46 o 
   1   1   2     3625.99     3776.93    601.53 o 
   2   1   2       20.95       38.83     14.11 o 
   3   1   2     1415.97     1474.86     88.11 o 
   4   1   2     5483.70     6510.27    300.57 o 
   5   1   2       20.56        7.92     13.12 o 
   6   1   2       37.04       37.76     18.00 o 
   7   1   2      196.35      219.19     43.23 o 
   8   1   2     1076.27     1073.27     99.48 o 
   9   1   2       20.18       97.27     33.24 o 
  10   1   2      333.01      402.96     69.75 o 
  11   1   2        1.16       -4.52     17.72 o 
  13   1   2      429.29      458.26     60.37 o 
  14   1   2      185.67      204.46     41.25 o 
  15   1   2      102.63      315.48    166.22 o 
  16   1   2     1126.71      944.35     65.62 o 
  17   1   2       41.50       37.85     31.73 o 
  18   1   2        0.49       -4.41     17.07 o 
  19   1   2       10.80        7.17     11.68 o 
  20   1   2        1.38        1.22      7.26 o 
  21   1   2        0.91       10.02     10.68 o 
  22   1   2      113.76       45.83      9.99 o 
 -20   2   2      118.66      148.79     22.15 o 
 -19   2   2        0.67      -11.46     11.46 o 
 -18   2   2      282.35      271.88     42.50 o 
 -17   2   2       85.63       57.26     19.55 o 
 -16   2   2      380.01      360.56     25.64 o 
 -15   2   2       24.22       14.78      7.40 o 
 -14   2   2     1026.92      981.71     44.74 o 
 -13   2   2      279.36      335.80     27.71 o 
 -12   2   2      593.34      609.71     30.94 o 
 -11   2   2     3308.11     3382.08     73.03 o 
 -10   2   2        1.89       21.39     22.59 o 
  -9   2   2      175.80      171.03     61.59 o 
  -8   2   2      272.49      164.70     85.66 o 
  -7   2   2     1446.76     1307.58    196.28 o 
  -6   2   2     2273.89     2267.53    171.80 o 
  -5   2   2     2000.10     2003.44    164.52 o 
  -4   2   2      198.08      222.66     60.42 o 
  -3   2   2     2425.57     2313.31    302.40 o 
  -2   2   2     1229.77     1281.76    178.03 o 
  -1   2   2      183.38      145.49     47.73 o 
   0   2   2      747.53      703.97    137.89 o 
   1   2   2      173.01      161.93     68.44 o 
   2   2   2      888.85      810.24     99.93 o 
   3   2   2      740.59      656.25    141.33 o 
   4   2   2        1.79       -5.01     21.32 o 
   5   2   2       50.04       28.68     38.94 o 
   6   2   2      722.83      695.85    162.87 o 
   7   2   2       36.12       12.74     31.83 o 
   8   2   2     1885.10     1196.52    195.27 o 
   9   2   2      164.80       99.09     52.46 o 
  10   2   2        7.57       18.79     12.69 o 
  11   2   2      298.55      265.68     43.44 o 
  12   2   2      805.71      654.69     49.78 o 
  13   2   2        0.79        6.82      4.61 o 
  14   2   2       72.93       80.99     12.78 o 
  15   2   2       34.38       29.03      7.65 o 
  16   2   2        2.49        7.18      4.06 o 
  17   2   2       22.23       31.65     23.14 o 
  18   2   2      207.94      203.67     38.42 o 
  19   2   2       14.93       -8.80     11.57 o 
 -17   3   2       22.82       25.47      7.29 o 
 -16   3   2       21.74       34.37     11.35 o 
 -15   3   2      169.18      173.15     15.78 o 
 -14   3   2       32.73       46.33     10.88 o 
 -13   3   2      269.76      305.60     38.96 o 
 -12   3   2       87.62      116.19     28.26 o 
 -11   3   2       86.99       97.42     25.64 o 
 -10   3   2        0.00        4.82      7.79 o 
  -9   3   2      501.21      482.80     59.12 o 
  -8   3   2     1359.98     1154.63     74.22 o 
  -7   3   2      442.59      398.70     48.19 o 
  -6   3   2       39.19       53.63     13.51 o 
  -5   3   2      300.64      291.50     57.62 o 
  -4   3   2       64.05       75.24     13.54 o 
  -3   3   2      507.72      483.00     32.68 o 
  -2   3   2        2.66       -3.01      4.64 o 
  -1   3   2      271.82      299.75     48.51 o 
   0   3   2     1326.90     1172.59     80.24 o 
   1   3   2        1.24        3.90      9.01 o 
   3   3   2       85.63      119.31     64.59 o 
   4   3   2      757.51      515.90    138.52 o 
   5   3   2      161.74      116.90     39.48 o 
   6   3   2      334.23      328.81     65.41 o 
   7   3   2        0.84        3.82     13.37 o 
   8   3   2        3.63        7.27      9.67 o 
   9   3   2       37.20       26.44     13.88 o 
  10   3   2      353.00      325.68     45.03 o 
  11   3   2        9.08       16.08     10.77 o 
  12   3   2        7.27        6.48      6.10 o 
  13   3   2        6.13        4.84      3.05 o 
  14   3   2        0.64       -0.84      1.74 o 
  15   3   2      146.46      145.93     12.62 o 
  16   3   2        0.03        1.65      1.79 o 
 -12   4   2       12.87       10.77      4.50 o 
 -11   4   2      108.87       96.15     24.44 o 
 -10   4   2       13.56       20.82     10.52 o 
  -9   4   2      307.92      369.76     33.55 o 
  -8   4   2        1.54       16.83      8.82 o 
  -7   4   2        8.78       21.47     10.11 o 
  -6   4   2      306.34      328.35     32.82 o 
  -5   4   2      130.12      139.19     22.61 o 
  -4   4   2       22.54       18.24      9.69 o 
  -3   4   2       32.21       43.36     13.68 o 
  -2   4   2       89.72       86.60     18.37 o 
  -1   4   2       87.76       58.99     14.15 o 
   0   4   2      426.96      343.15     37.82 o 
   1   4   2      355.30      296.12     27.54 o 
   2   4   2       64.28       35.43      8.68 o 
   3   4   2       61.20       58.24     19.59 o 
   4   4   2       19.75       18.90     10.86 o 
   5   4   2       30.93       22.58     11.45 o 
   6   4   2        3.47        2.06      5.53 o 
   7   4   2      308.79      320.49     34.74 o 
   8   4   2      162.52      198.34     25.20 o 
   9   4   2       30.17       30.54      5.45 o 
  10   4   2       45.17       54.18     11.66 o 
  11   4   2       12.94       16.38      6.38 o 
  12   4   2       44.18       40.49      9.70 o 
 -21   0   3      101.65       79.02     17.79 o 
 -19   0   3      895.68      927.58     51.83 o 
 -17   0   3      482.35      452.55     43.69 o 
 -15   0   3       49.25       37.25     48.25 o 
 -13   0   3     1128.00     1205.76    180.76 o 
 -11   0   3     6336.01     8356.25   1048.90 o 
  -9   0   3        1.93        8.78     12.15 o 
  -7   0   3      444.14     1241.56    137.49 o 
  -5   0   3    19587.10    25040.22    348.28 o 
  -3   0   3    13266.43    17901.59    303.16 o 
  -1   0   3     3630.30     3106.78    316.04 o 
   1   0   3     4382.39     3594.40    497.47 o 
   3   0   3     8754.06     8418.37    128.75 o 
   5   0   3     7398.11     8743.84    325.04 o 
   7   0   3    18604.12    20131.94   2575.89 o 
   9   0   3      514.83      591.41     70.86 o 
  11   0   3      108.10      129.53     54.79 o 
  13   0   3     2783.13     2393.66    228.81 o 
  15   0   3     1108.36      789.44     60.93 o 
  17   0   3       10.59        3.96     24.38 o 
  19   0   3        1.08      -18.76     19.18 o 
  21   0   3      775.35      508.94     52.71 o 
 -22   1   3       10.56        7.91      7.04 o 
 -21   1   3       95.70       76.45     18.62 o 
 -20   1   3        1.82       28.84     13.28 o 
 -19   1   3        2.18       62.98     62.96 o 
 -18   1   3        2.97       57.82    100.48 o 
 -17   1   3        2.23       52.18     68.46 o 
 -16   1   3      360.31      342.31     30.79 o 
 -15   1   3      304.31      262.09     26.57 o 
 -14   1   3     1219.31     1288.15     53.89 o 
 -13   1   3       11.32        3.50     18.47 o 
 -12   1   3      163.13      144.76     64.08 o 
 -11   1   3      178.35      124.96     57.07 o 
 -10   1   3       71.51       65.08     36.32 o 
  -9   1   3      208.68      149.72     57.63 o 
  -8   1   3      922.41      896.29    132.60 o 
  -7   1   3       50.56       53.57     37.13 o 
  -6   1   3      571.44      522.11    106.43 o 
  -5   1   3      762.03      837.64    129.99 o 
  -4   1   3        8.65        9.39     15.29 o 
  -3   1   3     1277.18     1447.10    122.04 o 
  -2   1   3      869.04     1124.61     85.00 o 
  -1   1   3    17184.60    20193.80   1231.10 o 
   0   1   3    11662.26    13058.92    521.35 o 
   1   1   3      580.65      645.82     92.88 o 
   2   1   3      337.28      406.88     40.62 o 
   3   1   3     4956.16     4811.07    140.96 o 
   4   1   3      198.00      212.47     46.74 o 
   5   1   3        3.42        9.94     13.91 o 
   6   1   3       85.73       75.48     23.09 o 
   7   1   3      355.75      437.12     59.88 o 
   8   1   3       58.28       59.61     24.19 o 
   9   1   3      928.71     1011.63    103.54 o 
  10   1   3      193.48      194.34     52.95 o 
  11   1   3      267.11      203.22     62.62 o 
  12   1   3      149.13      183.63     74.18 o 
  13   1   3       82.87       55.30     25.16 o 
  14   1   3        6.38        5.71      9.30 o 
  15   1   3       51.89       24.82     20.90 o 
  16   1   3      141.61       74.43     25.08 o 
  17   1   3      167.61       97.76     26.44 o 
  18   1   3        4.80        6.85     12.37 o 
  19   1   3        5.46       -1.96     10.74 o 
  20   1   3        0.79        6.21      8.16 o 
  21   1   3        0.17       -7.10      7.10 o 
 -20   2   3      265.19      273.30     29.55 o 
 -19   2   3       80.20       66.95     18.30 o 
 -18   2   3       53.91       18.92      9.19 o 
 -17   2   3       29.38       23.24     19.82 o 
 -16   2   3        0.57       31.27     11.47 o 
 -15   2   3       42.84       42.09     12.73 o 
 -14   2   3        2.17       18.10     10.11 o 
 -13   2   3        1.47       24.91     14.42 o 
 -12   2   3       59.24       45.52      7.35 o 
 -11   2   3      119.56      137.81     12.65 o 
 -10   2   3      406.86      523.89     73.39 o 
  -9   2   3        9.41        1.26     16.21 o 
  -8   2   3       45.12       63.18     43.77 o 
  -7   2   3      569.34      517.76    117.43 o 
  -6   2   3     6511.72     6126.98    273.87 o 
  -5   2   3     3245.83     3054.53    266.04 o 
  -4   2   3     4605.02     3963.36    430.20 o 
  -3   2   3      516.93      536.84    108.68 o 
  -2   2   3       71.21       40.10     35.89 o 
  -1   2   3     1814.45     1657.11    219.98 o 
   0   2   3       70.48       62.20     44.88 o 
   1   2   3        4.53       -5.47     24.04 o 
   2   2   3      761.06      660.83    136.48 o 
   3   2   3      211.37      190.62     83.37 o 
   4   2   3       50.12       19.38     27.69 o 
   5   2   3       71.55       71.06     61.11 o 
   6   2   3     2337.04     2061.30    283.59 o 
   7   2   3     1399.33     1118.15    209.20 o 
   8   2   3       73.55       40.91     37.38 o 
   9   2   3      507.41      343.06    108.56 o 
  10   2   3        3.35       11.70     12.99 o 
  11   2   3      159.98      116.40     47.24 o 
  12   2   3      537.09      535.57     33.85 o 
  13   2   3      448.78      430.68     39.36 o 
  14   2   3       56.53       63.26     11.30 o 
  15   2   3        2.29        2.92      6.26 o 
  16   2   3      136.21      132.65     18.83 o 
  17   2   3        7.67        4.85     11.78 o 
  18   2   3        0.82        7.42      9.15 o 
  19   2   3       40.78       25.51      9.52 o 
 -17   3   3       10.61       16.86      6.27 o 
 -16   3   3       23.96       40.16     13.47 o 
 -15   3   3      601.07      624.24     31.78 o 
 -14   3   3        1.07        5.43      3.52 o 
 -13   3   3       94.48      126.14     26.01 o 
 -12   3   3        5.58        6.28      8.43 o 
 -11   3   3      115.09      131.05     29.11 o 
 -10   3   3        1.27        5.18      3.52 o 
  -9   3   3     1916.13     1805.05    186.28 o 
  -8   3   3      171.83      174.47     24.17 o 
  -7   3   3      379.01      342.58     39.83 o 
  -6   3   3        6.55       25.07     38.57 o 
  -5   3   3     1024.36      921.65     43.45 o 
  -4   3   3       25.15       24.82      7.22 o 
  -3   3   3       56.55       41.62      9.81 o 
  -2   3   3      269.85      236.11     23.97 o 
  -1   3   3      131.31       90.62     16.23 o 
   0   3   3       25.05       55.42     35.85 o 
   1   3   3       30.03       29.33     15.51 o 
   2   3   3      148.84      138.76     29.90 o 
   3   3   3      635.27      496.00    140.09 o 
   4   3   3       32.97      -42.23     42.23 o 
   5   3   3       28.05       15.79     10.48 o 
   6   3   3       82.36       89.63     32.96 o 
   7   3   3      220.98      172.35     42.53 o 
   8   3   3        1.46        2.18      6.37 o 
   9   3   3       93.40       79.98     24.03 o 
  10   3   3       67.32       65.17     19.93 o 
  11   3   3      379.27      384.07     42.94 o 
  12   3   3       16.99       27.42      7.17 o 
  13   3   3       18.15       22.58      6.05 o 
  14   3   3       13.88       10.29      3.56 o 
  15   3   3       11.88        6.98      2.68 o 
  16   3   3        3.09        5.54      2.11 o 
 -12   4   3        8.12        9.22      3.68 o 
 -11   4   3        0.57        5.52      5.79 o 
 -10   4   3       30.80      115.92     17.38 o 
  -9   4   3       54.67       78.34     15.16 o 
  -8   4   3      149.59      131.76     19.13 o 
  -7   4   3      124.89      124.78     18.46 o 
  -6   4   3       15.49       24.30     10.02 o 
  -5   4   3       16.82       32.30     10.95 o 
  -4   4   3       19.12       20.08      7.98 o 
  -3   4   3      138.14      126.39     19.82 o 
  -2   4   3       18.10       17.93      9.02 o 
  -1   4   3      168.69      132.40     19.89 o 
   0   4   3       26.31       23.30      7.89 o 
   1   4   3        0.88        3.98      6.71 o 
   2   4   3        2.18        1.19      5.57 o 
   3   4   3        3.23        6.03      3.91 o 
   4   4   3       17.76       24.55     12.57 o 
   5   4   3       29.62       30.24     13.10 o 
   6   4   3       42.06       50.45     16.15 o 
   7   4   3       14.12       15.34      8.65 o 
   8   4   3      188.97      214.37     14.34 o 
   9   4   3        0.45        2.48      1.82 o 
  10   4   3       16.24       19.74      3.84 o 
  11   4   3       16.06       20.16      5.16 o 
  12   4   3       47.77       32.08      4.82 o 
 -22   0   4      225.85      202.13     23.23 o 
 -20   0   4     1064.83      990.47     74.59 o 
 -18   0   4      624.40      740.03     71.19 o 
 -16   0   4      182.86      198.61     42.98 o 
 -14   0   4     3234.06     4510.66    501.20 o 
 -12   0   4        1.38       -8.23     20.32 o 
 -10   0   4     1942.48     3053.71    180.79 o 
  -8   0   4       32.55       65.05     33.81 o 
  -6   0   4     5897.66     8332.24    747.45 o 
  -4   0   4      442.56      633.43     49.34 o 
  -2   0   4       21.38       44.98     13.15 o 
   0   0   4      101.73       64.06     18.55 o 
   2   0   4    12956.96    13985.84   1291.18 o 
   4   0   4     4023.03     3839.09    107.01 o 
   6   0   4     2472.77     2684.19    295.32 o 
   8   0   4     4447.50     4627.40    229.71 o 
  10   0   4     1370.69     1478.76    118.80 o 
  12   0   4     2376.62     2248.97    223.19 o 
  14   0   4       92.00       59.96     31.12 o 
  16   0   4     1234.86     1192.24    149.37 o 
  18   0   4       76.89       67.53     34.31 o 
  20   0   4       40.20       21.09     15.04 o 
 -22   1   4      178.29      180.95     23.40 o 
 -21   1   4      159.26      128.47     24.86 o 
 -20   1   4       95.82      192.04     82.95 o 
 -19   1   4      102.80      153.37     56.14 o 
 -18   1   4        0.70       42.95     77.22 o 
 -17   1   4       84.57      104.54     20.06 o 
 -16   1   4       28.32       48.00     12.56 o 
 -15   1   4        4.37       -7.94     12.47 o 
 -14   1   4     2976.08     3131.22    124.04 o 
 -13   1   4      408.00      478.16     33.21 o 
 -12   1   4     1059.22     1012.98    156.14 o 
 -11   1   4      664.91      707.55    126.84 o 
 -10   1   4     1970.21     1814.44    190.71 o 
  -9   1   4      428.53      488.41     98.35 o 
  -8   1   4      545.74      570.87    109.87 o 
  -7   1   4      743.26      812.74    126.74 o 
  -6   1   4      116.30       93.61     49.00 o 
  -5   1   4     2152.82     2058.11    211.21 o 
  -4   1   4      164.13      154.13     32.60 o 
  -3   1   4      653.22      864.62     70.69 o 
  -2   1   4      332.42      316.70     31.58 o 
  -1   1   4     7901.36     9100.37    222.59 o 
   0   1   4     4379.80     4257.42    154.08 o 
   1   1   4      903.71      788.89     49.89 o 
   2   1   4        8.55        3.72      2.73 o 
   3   1   4      826.90      761.51     70.77 o 
   4   1   4     7530.23     6418.82    831.81 o 
   5   1   4     1368.02     1498.25    153.72 o 
   6   1   4     1710.62     1799.47    216.32 o 
   7   1   4     2231.40     2503.77    138.27 o 
   8   1   4       86.57       84.55     28.80 o 
   9   1   4        3.70       13.67     20.89 o 
  10   1   4       30.34       23.65     28.89 o 
  11   1   4     1435.73     1417.48    180.10 o 
  12   1   4     1213.14     1006.38    111.38 o 
  13   1   4       48.95       36.25      9.69 o 
  14   1   4        4.43        3.99     11.34 o 
  15   1   4       38.22       36.27     15.43 o 
  16   1   4      218.48      170.98     49.11 o 
  17   1   4      232.00      147.34     34.09 o 
  18   1   4      262.98      215.59     35.08 o 
  19   1   4       80.96       84.86     33.09 o 
  20   1   4       26.27       18.00     10.59 o 
  21   1   4       74.24       38.38     13.18 o 
 -20   2   4        7.75       37.33     13.23 o 
 -19   2   4       39.21       73.82     20.38 o 
 -18   2   4      108.54       53.89     17.87 o 
 -17   2   4        9.07        3.82      7.65 o 
 -16   2   4      554.58      579.76     33.18 o 
 -15   2   4        2.14        3.76     11.40 o 
 -14   2   4       95.95      147.81     32.28 o 
 -13   2   4      957.60      984.27     37.39 o 
 -12   2   4        8.59        5.32      3.65 o 
 -11   2   4       23.42       16.89      5.13 o 
 -10   2   4     2278.02     2364.98    125.82 o 
  -9   2   4       12.97       34.03     37.51 o 
  -8   2   4       38.97       41.20     42.59 o 
  -7   2   4      226.39      244.44     76.37 o 
  -6   2   4      617.30      469.04    109.11 o 
  -5   2   4     1250.08     1132.33    112.96 o 
  -4   2   4     1513.89     1165.15    156.21 o 
  -3   2   4     3669.06     3760.19    264.31 o 
  -2   2   4      346.81      276.62     87.60 o 
  -1   2   4      315.87      275.52     90.75 o 
   0   2   4     1575.05     1229.43    176.81 o 
   1   2   4       34.15       35.66     31.61 o 
   2   2   4      601.69      501.48    123.99 o 
   3   2   4      182.40      120.29     65.20 o 
   4   2   4       36.79        7.06     14.48 o 
   5   2   4       19.94       63.74     57.08 o 
   6   2   4       98.34       99.31     71.64 o 
   7   2   4      306.31      233.05    103.28 o 
   8   2   4      570.80      275.61    110.94 o 
   9   2   4      116.13       86.78     66.70 o 
  10   2   4      124.34       99.66     34.60 o 
  11   2   4        4.16       12.79      7.91 o 
  12   2   4        0.54        4.07      3.57 o 
  13   2   4      871.03      907.41     59.41 o 
  14   2   4       54.18       58.91     11.10 o 
  15   2   4       76.01       67.07     16.21 o 
  16   2   4      451.73      431.08     33.30 o 
  17   2   4       19.74       26.00     18.89 o 
  18   2   4       27.33       31.69     14.85 o 
  19   2   4        9.91        2.01      5.70 o 
 -17   3   4       18.03       16.49      6.51 o 
 -16   3   4      151.17      175.54     25.04 o 
 -15   3   4        0.11        2.69      4.74 o 
 -14   3   4       70.77       56.51      8.16 o 
 -13   3   4      182.41      205.61     33.08 o 
 -12   3   4       48.40       41.64     16.50 o 
 -11   3   4       41.68       49.02     12.84 o 
 -10   3   4        6.81        3.69      5.18 o 
  -9   3   4      373.79      351.74     31.88 o 
  -8   3   4      182.21      191.38     24.61 o 
  -7   3   4      683.57      621.44     42.92 o 
  -6   3   4      865.97      805.11     39.19 o 
  -5   3   4      441.80      401.27     28.01 o 
  -4   3   4       12.27        6.35      4.18 o 
  -3   3   4       90.36       77.25     12.62 o 
  -2   3   4     1270.74     1094.71     78.57 o 
  -1   3   4       18.45       10.05      6.57 o 
   0   3   4        1.94        3.51      8.56 o 
   1   3   4      118.74      124.84     30.57 o 
   2   3   4      651.06      538.30     56.77 o 
   3   3   4      451.10      337.63    118.96 o 
   4   3   4      113.63       45.79     42.74 o 
   5   3   4        3.86        5.71     11.34 o 
   6   3   4        6.46        5.82     15.98 o 
   7   3   4      599.31      506.25     70.45 o 
   8   3   4      160.94      123.17     31.63 o 
   9   3   4        2.43        8.77      8.34 o 
  10   3   4       47.53       48.12     16.37 o 
  11   3   4        7.48        4.88      4.01 o 
  12   3   4       20.01       15.00      5.11 o 
  13   3   4      192.73      232.26     19.23 o 
  14   3   4       14.88       16.77      4.67 o 
  15   3   4        0.83        0.13      0.88 o 
  16   3   4       33.16       29.63      5.52 o 
 -12   4   4        8.49        6.98     11.74 o 
 -11   4   4      121.07      153.24     17.49 o 
 -10   4   4      423.29      506.38     32.38 o 
  -9   4   4       18.00       35.98     10.60 o 
  -8   4   4        0.47       16.37      7.67 o 
  -7   4   4       11.64       42.43     12.09 o 
  -6   4   4       41.29       54.84     11.85 o 
  -5   4   4       27.09       35.94      9.97 o 
  -4   4   4        5.25        9.96      6.94 o 
  -3   4   4       56.69       52.91     11.84 o 
  -2   4   4       93.08       85.26     15.04 o 
  -1   4   4        1.38        2.67      4.97 o 
   0   4   4       11.34       -0.35      7.90 o 
   1   4   4      353.26      362.71     60.43 o 
   2   4   4      130.11      126.98     33.14 o 
   3   4   4        0.04        0.32      6.75 o 
   4   4   4       73.78       93.12     23.63 o 
   5   4   4       33.36       26.63     12.03 o 
   6   4   4        0.29        2.80      6.20 o 
   7   4   4      304.00      360.64     19.89 o 
   8   4   4      245.75      305.10     16.98 o 
   9   4   4       96.00      114.89      9.80 o 
  10   4   4       15.56       16.31      3.55 o 
  11   4   4       76.78       72.38     13.30 o 
 -21   0   5       43.27       28.79      9.60 o 
 -19   0   5      147.99      272.99     91.39 o 
 -17   0   5     1158.40     1247.98     70.31 o 
 -15   0   5     3485.45     4441.14    355.03 o 
 -13   0   5       16.54       23.92     28.85 o 
 -11   0   5     1737.24     2333.77    201.22 o 
  -9   0   5     1214.88     1791.06    130.82 o 
  -7   0   5     2237.70     3004.91    183.93 o 
  -5   0   5    10388.02    15027.31   1195.89 o 
  -3   0   5     8155.95    10818.87   1157.77 o 
  -1   0   5     3736.78     4674.80    340.84 o 
   1   0   5     1033.60     1253.30    130.81 o 
   3   0   5      356.10      350.79     36.57 o 
   5   0   5       29.02       30.24     13.12 o 
   7   0   5       20.24       37.94     20.09 o 
   9   0   5      291.15      452.27     65.52 o 
  11   0   5      837.68      865.05     95.99 o 
  13   0   5       31.46       10.28     14.08 o 
  15   0   5       83.88       34.09     40.66 o 
  17   0   5       23.02       42.13     35.29 o 
  19   0   5      318.10      263.85     54.71 o 
  21   0   5      134.28       85.21     19.13 o 
 -22   1   5        2.15       33.31     12.20 o 
 -21   1   5       85.74       94.73     21.24 o 
 -20   1   5      127.04      240.98     66.57 o 
 -19   1   5      254.39      357.67     39.64 o 
 -18   1   5      189.05      221.71     33.22 o 
 -17   1   5        4.74        8.34      7.97 o 
 -16   1   5       98.60      116.46     20.79 o 
 -15   1   5      162.31      107.34     15.17 o 
 -14   1   5     1009.92     1075.41     48.93 o 
 -13   1   5        0.36       -3.61      7.34 o 
 -12   1   5      945.55      836.20    139.62 o 
 -11   1   5      447.24      445.64     98.92 o 
 -10   1   5     1012.68      920.24    140.74 o 
  -9   1   5     1239.61     1220.37    156.03 o 
  -8   1   5     3139.01     3544.71    267.02 o 
  -7   1   5     3561.84     3790.22    275.76 o 
  -6   1   5      192.52      249.21     77.41 o 
  -5   1   5     1641.85     2012.26    172.51 o 
  -4   1   5     4276.50     4213.66    290.31 o 
  -3   1   5     2478.74     2565.24    141.57 o 
  -2   1   5     1224.35     1442.21     85.98 o 
  -1   1   5     3281.89     3511.31    351.07 o 
   0   1   5     1069.43      900.19     74.06 o 
   1   1   5       21.45       21.28     13.32 o 
   2   1   5     5128.36     4958.63    232.69 o 
   3   1   5     4690.98     4673.21    243.23 o 
   4   1   5      320.29      240.36     61.91 o 
   5   1   5      710.74      769.68    115.27 o 
   6   1   5     4803.14     5658.41    322.33 o 
   7   1   5       94.08      151.31     54.72 o 
   8   1   5      531.11      619.59    115.96 o 
   9   1   5        0.80        5.47     37.30 o 
  10   1   5       32.88       38.67     33.60 o 
  11   1   5     1524.37     1337.06    126.75 o 
  12   1   5     2453.90     2277.69    126.67 o 
  13   1   5      144.48      112.25     20.57 o 
  14   1   5      127.07      106.33     18.40 o 
  15   1   5      295.77      195.94     58.77 o 
  16   1   5      502.97      392.43     61.12 o 
  17   1   5      570.25      395.34     53.49 o 
  18   1   5     1156.83      900.00     75.33 o 
  19   1   5      149.37      102.83     31.77 o 
  20   1   5        4.04       -3.75      6.94 o 
  21   1   5      108.68       76.30     17.39 o 
 -19   2   5      492.50      561.64     50.50 o 
 -18   2   5        0.50       36.31     44.78 o 
 -17   2   5       11.00       -1.72      7.31 o 
 -16   2   5       74.18       71.40     42.38 o 
 -15   2   5      133.05      192.59     22.02 o 
 -14   2   5      195.67      193.11     19.21 o 
 -13   2   5      126.53      113.73     11.70 o 
 -12   2   5        0.23        5.39      8.06 o 
 -11   2   5      211.99      205.94     16.14 o 
 -10   2   5      239.77      239.88     21.55 o 
  -9   2   5      286.59      225.63     69.39 o 
  -8   2   5      530.02      422.46    100.97 o 
  -7   2   5       21.94       31.47     28.24 o 
  -6   2   5       34.25       52.09     37.57 o 
  -5   2   5        0.96       31.64     38.31 o 
  -4   2   5     6080.09     4438.41    370.09 o 
  -2   2   5      351.21      274.61     91.72 o 
  -1   2   5       69.77       56.68     43.09 o 
   0   2   5       77.36       27.67     31.65 o 
   1   2   5     2069.81     1474.97    208.00 o 
   2   2   5      109.45       72.63     51.22 o 
   3   2   5     2121.75     1897.09    255.92 o 
   4   2   5       69.47       39.04     32.48 o 
   5   2   5     1438.85     1246.07    130.11 o 
   6   2   5       27.84       17.86     48.45 o 
   7   2   5     3165.01     2322.29    322.36 o 
   8   2   5      147.75       25.38     23.75 o 
   9   2   5      523.34      376.10    179.46 o 
  10   2   5      417.06      317.58    184.62 o 
  11   2   5      494.34      489.53     34.92 o 
  12   2   5       45.07       40.06      9.71 o 
  13   2   5      477.58      504.38     45.65 o 
  14   2   5        0.09       -4.47      4.47 o 
  15   2   5       25.13       10.35      8.58 o 
  16   2   5       42.74       42.31     10.51 o 
  17   2   5       52.45       49.23      8.58 o 
  18   2   5      136.67      107.90     24.71 o 
  19   2   5        8.22       -8.11      8.11 o 
 -17   3   5        3.56       10.23      5.54 o 
 -16   3   5      167.48      198.31     26.79 o 
 -15   3   5      103.88      114.46     21.14 o 
 -14   3   5       19.89       32.35     12.76 o 
 -13   3   5      196.59      275.62     38.17 o 
 -12   3   5       19.79       37.34     14.04 o 
 -11   3   5       12.40       17.40      6.77 o 
 -10   3   5       27.55       29.89      9.33 o 
  -9   3   5       96.62       82.69     16.73 o 
  -8   3   5      323.94      284.62     27.38 o 
  -7   3   5        7.33        9.55      6.40 o 
  -6   3   5     1465.57     1378.84     49.64 o 
  -5   3   5       79.05       76.67     11.87 o 
  -4   3   5       67.00       50.56      9.91 o 
  -3   3   5       94.66       66.19     11.58 o 
  -2   3   5       14.90       23.51      7.79 o 
  -1   3   5      520.04      453.10     31.29 o 
   0   3   5      822.20      636.08     67.84 o 
   1   3   5       19.70       42.55     28.31 o 
   2   3   5       20.10       40.84     17.86 o 
   3   3   5       89.39       74.56     23.96 o 
   5   3   5      139.68      127.20     45.12 o 
   6   3   5      416.74      406.39     69.66 o 
   7   3   5       31.41       19.96     15.98 o 
   8   3   5        5.85       13.73     12.54 o 
   9   3   5      146.78      123.96     27.79 o 
  10   3   5      229.64      254.79     22.80 o 
  11   3   5      159.47      163.94     17.91 o 
  12   3   5        8.46        7.20      3.39 o 
  13   3   5      344.55      423.33     30.33 o 
  14   3   5       60.89       72.91     12.83 o 
  15   3   5        5.46        4.74      3.02 o 
  16   3   5       63.71       58.41      7.36 o 
 -12   4   5      220.45      266.31     19.95 o 
 -11   4   5      164.18      179.04     17.22 o 
 -10   4   5       41.21       56.89     10.22 o 
  -9   4   5      164.63      199.12     19.80 o 
  -8   4   5      156.19      155.57     18.95 o 
  -7   4   5      309.93      359.05     27.95 o 
  -6   4   5        0.02       34.87     10.97 o 
  -5   4   5       81.74      121.19     16.67 o 
  -4   4   5       51.93       42.46      9.82 o 
  -3   4   5       23.25       18.59      6.70 o 
  -2   4   5       25.55       24.40      7.18 o 
   0   4   5       80.04       42.94     27.01 o 
   1   4   5       17.28       10.25     12.31 o 
   2   4   5        3.64       11.97     12.82 o 
   3   4   5       10.83       13.06      6.56 o 
   4   4   5       40.24       31.60     13.89 o 
   5   4   5       48.82       48.10      8.07 o 
   6   4   5       57.19       73.35      9.32 o 
   7   4   5       17.64       32.08      6.02 o 
   8   4   5       41.23       53.15      7.01 o 
   9   4   5       22.27       26.21      4.76 o 
  10   4   5        2.09        3.23      1.70 o 
  11   4   5        0.31        1.09      1.41 o 
 -20   0   6      508.33      541.78     38.08 o 
 -18   0   6       70.49       92.61     17.96 o 
 -16   0   6       71.63       67.58     24.76 o 
 -14   0   6     3861.17     7763.15   1696.48 o 
 -12   0   6      439.15      437.14    103.47 o 
 -10   0   6     1355.51     1735.79    247.36 o 
  -8   0   6     2898.53     3529.09    150.48 o 
  -6   0   6      670.30      740.78     63.86 o 
  -4   0   6    16693.82    21651.03    846.42 o 
  -2   0   6     9913.22    14060.70    899.67 o 
   0   0   6     1178.18     1474.78    104.51 o 
   2   0   6    39400.36    45624.13   2923.55 o 
   4   0   6     1601.99     1437.18    130.28 o 
   6   0   6     7188.30     8339.93    309.84 o 
   8   0   6     9806.36    11166.74    330.00 o 
  10   0   6      676.82      708.65     88.67 o 
  12   0   6     1851.54     1885.30    213.40 o 
  14   0   6       94.14       51.15     24.87 o 
  16   0   6     1436.55     1105.37    149.38 o 
  18   0   6      279.77      191.26     56.44 o 
  20   0   6        2.03       -7.25      7.25 o 
 -21   1   6      120.12      184.85     30.26 o 
 -20   1   6        9.94       61.89     62.19 o 
 -19   1   6       71.62      203.38     66.62 o 
 -18   1   6       31.89       55.71     25.15 o 
 -17   1   6      620.72      598.29     69.91 o 
 -16   1   6      789.32      850.96     57.53 o 
 -15   1   6       16.76       14.29     15.01 o 
 -14   1   6      250.85      233.38     21.93 o 
 -13   1   6     2248.87     2250.44    143.92 o 
 -12   1   6      160.29      111.04     52.71 o 
 -11   1   6      133.67      120.01     52.43 o 
 -10   1   6       81.44       54.19     34.57 o 
  -9   1   6     1762.99     1781.18    190.56 o 
  -8   1   6      403.86      383.58     88.72 o 
  -7   1   6       20.69       53.03     33.97 o 
  -6   1   6      417.56      342.42     89.77 o 
  -5   1   6     2404.57     2779.21    258.03 o 
  -4   1   6     1085.15      891.13     70.80 o 
  -3   1   6     1835.79     2133.88    101.95 o 
  -2   1   6     1575.52     1471.72     88.39 o 
  -1   1   6       64.14      102.86     24.78 o 
   0   1   6       11.95        3.48      8.33 o 
   1   1   6     1613.99     1593.09    297.57 o 
   2   1   6      549.18      519.53     76.22 o 
   3   1   6      845.59      728.84     99.90 o 
   4   1   6      496.03      496.34     91.10 o 
   5   1   6      312.86      323.07     75.91 o 
   6   1   6     2035.74     2394.30    220.37 o 
   7   1   6     2231.29     2254.47    219.63 o 
   8   1   6       88.33       79.58     49.53 o 
   9   1   6       90.63       86.15     50.80 o 
  10   1   6     1225.34     1125.82    115.84 o 
  11   1   6      211.80      155.50     42.67 o 
  12   1   6      346.83      239.21     27.32 o 
  13   1   6     2098.98     1828.00     82.49 o 
  14   1   6      180.40      174.35     30.09 o 
  15   1   6        5.32       15.74      8.22 o 
  16   1   6      184.31      135.75     35.69 o 
  17   1   6      145.62      137.46     33.30 o 
  18   1   6       19.28        6.43      9.59 o 
  19   1   6      113.84       97.61     19.57 o 
  20   1   6        2.93        7.69      8.28 o 
  21   1   6       21.34        5.45      5.78 o 
 -19   2   6        2.06       53.09     19.39 o 
 -18   2   6        9.70       68.71     31.85 o 
 -17   2   6       84.14      100.22     18.31 o 
 -16   2   6      220.81      254.24     20.23 o 
 -15   2   6      362.93      365.51     25.16 o 
 -14   2   6      108.48       98.17     10.41 o 
 -13   2   6       27.68       24.08      7.72 o 
 -12   2   6     1219.20     1349.62     63.61 o 
 -11   2   6        2.25       -5.73      8.26 o 
 -10   2   6     1103.85     1167.24     87.43 o 
  -9   2   6      137.60      126.72     54.19 o 
  -8   2   6      579.39      453.82    103.53 o 
  -7   2   6      429.33      345.47     90.50 o 
  -6   2   6     2221.11     1669.03    218.25 o 
  -5   2   6       10.42       16.46     24.42 o 
  -4   2   6      914.04      678.21    150.54 o 
  -2   2   6      130.89       76.84     44.88 o 
  -1   2   6        1.86       21.61     45.28 o 
   0   2   6      614.31      451.17    107.70 o 
   1   2   6     3337.40     2465.44    264.88 o 
   2   2   6        2.16        9.88     21.86 o 
   3   2   6      674.49      534.39     82.70 o 
   4   2   6     1576.73     1364.72    220.01 o 
   5   2   6       61.37       42.44     20.82 o 
   6   2   6      360.20      301.46     66.17 o 
   7   2   6      152.63       99.69     39.02 o 
   8   2   6        0.16        8.67     42.72 o 
   9   2   6      246.65      170.75     57.65 o 
  10   2   6      195.57      202.73     22.25 o 
  11   2   6      988.72     1060.66     74.72 o 
  12   2   6        8.07       10.97      8.29 o 
  13   2   6        0.63       11.69     14.82 o 
  14   2   6      416.84      432.45     42.50 o 
  15   2   6       58.47       65.89     15.16 o 
  16   2   6      270.61      273.56     25.66 o 
  17   2   6      156.38      131.83     13.91 o 
  18   2   6      190.29      175.39     30.76 o 
 -16   3   6       34.30       56.75     14.89 o 
 -15   3   6       60.35       71.92     17.79 o 
 -14   3   6      102.11      127.22     23.55 o 
 -13   3   6       88.80      135.54     26.24 o 
 -12   3   6       25.38       33.79      8.49 o 
 -11   3   6       31.91       51.86     11.09 o 
 -10   3   6      402.05      435.61     42.03 o 
  -9   3   6      102.84       79.76     15.34 o 
  -8   3   6       34.53       31.99      9.60 o 
  -7   3   6     1041.49      979.21     40.02 o 
  -6   3   6      303.30      293.39     22.57 o 
  -5   3   6      180.57      175.32     17.63 o 
  -4   3   6      397.40      335.76     24.17 o 
  -3   3   6      195.07      161.14     21.21 o 
  -2   3   6     1692.77     1489.63    137.21 o 
  -1   3   6        3.90        4.01     10.08 o 
   0   3   6       70.41       83.49     26.44 o 
   1   3   6      215.80      206.83     37.47 o 
   2   3   6      235.61      200.74     37.46 o 
   3   3   6       18.67       17.80     13.87 o 
   5   3   6        3.98        8.97      6.96 o 
   6   3   6      742.66      687.40     87.76 o 
   7   3   6      316.45      277.64     48.69 o 
   8   3   6      135.19      141.15     31.64 o 
   9   3   6       67.65       53.50     10.73 o 
  10   3   6       10.29       11.63      5.17 o 
  11   3   6      133.87      168.73     18.11 o 
  12   3   6      308.71      391.72     27.34 o 
  13   3   6       77.13      102.70     14.92 o 
  14   3   6       13.04       13.96      6.40 o 
  15   3   6       32.15       32.31      7.26 o 
  16   3   6       62.03       49.64      6.43 o 
 -11   4   6        0.47        0.96      2.20 o 
 -10   4   6       46.07       40.26      7.83 o 
  -9   4   6      146.86      121.70     14.12 o 
  -8   4   6       67.14       76.81     11.98 o 
  -7   4   6       39.14       47.30     10.18 o 
  -6   4   6      110.10      103.44     14.03 o 
  -5   4   6       16.44       26.72      7.68 o 
  -4   4   6        5.62        7.22      4.26 o 
  -3   4   6       63.41       43.20      9.02 o 
   1   4   6        3.78        8.73      9.16 o 
   2   4   6      109.24      130.87     33.96 o 
   3   4   6        1.63        5.17      4.53 o 
   4   4   6      205.17      243.59     18.83 o 
   5   4   6       12.04       24.71      5.83 o 
   6   4   6      126.81      157.94     13.60 o 
   7   4   6      115.59      130.37     11.78 o 
   8   4   6      111.26      136.64     11.16 o 
   9   4   6       18.88       22.30      4.17 o 
  10   4   6        5.20       10.35      2.43 o 
  11   4   6        3.73        1.96      1.14 o 
 -21   0   7      108.83      215.76     60.76 o 
 -19   0   7       14.58       44.64     37.35 o 
 -17   0   7      435.03      579.08     85.16 o 
 -15   0   7     2461.91     3684.64    181.79 o 
 -13   0   7      244.71      263.32     84.38 o 
 -11   0   7     3858.38     4420.46    295.25 o 
  -9   0   7       19.44       70.21     23.17 o 
  -7   0   7    15323.11    19891.63    405.14 o 
  -5   0   7        0.86        3.52      4.81 o 
  -3   0   7      430.82      595.19     58.47 o 
  -1   0   7     1108.57     1393.33     64.44 o 
   1   0   7     2909.10     2981.63    147.51 o 
   3   0   7        5.35       10.26      6.67 o 
   5   0   7      973.75     1003.67    167.39 o 
   7   0   7     1692.68     1730.67    126.94 o 
   9   0   7     2839.80     3182.29    186.36 o 
  11   0   7        1.63       19.46     15.53 o 
  13   0   7     2177.96     1907.20    209.70 o 
  15   0   7     3936.66     3623.83    270.37 o 
  17   0   7       15.92       15.35     11.24 o 
  19   0   7      803.25      668.89     80.59 o 
  21   0   7       27.22       15.61      6.74 o 
 -21   1   7      155.28      248.80     34.34 o 
 -20   1   7       87.03      130.34     40.97 o 
 -19   1   7      300.19      421.88     31.04 o 
 -18   1   7      943.22      990.48    112.63 o 
 -17   1   7      284.09      333.28     51.76 o 
 -16   1   7        0.01        4.83      9.59 o 
 -15   1   7     1575.46     1704.48     67.08 o 
 -14   1   7      507.02      505.14     41.28 o 
 -13   1   7       59.29       64.95     13.43 o 
 -12   1   7      158.10      127.90     53.57 o 
 -11   1   7        4.62       -2.30     13.79 o 
 -10   1   7       99.07       68.88     38.69 o 
  -9   1   7      280.00      424.27    157.92 o 
  -8   1   7     1136.80     1113.54    154.78 o 
  -7   1   7     6983.84     7509.29    407.08 o 
  -6   1   7      154.52      141.24     59.08 o 
  -5   1   7      197.63      255.67     85.40 o 
  -4   1   7      711.92      861.49     66.75 o 
  -3   1   7       40.57       43.68     15.43 o 
  -2   1   7     2427.52     2420.72    119.25 o 
  -1   1   7     3077.49     2853.52    166.07 o 
   0   1   7       16.51       21.13     17.13 o 
   1   1   7     1138.99     1149.40    168.57 o 
   2   1   7     2231.52     2245.02    173.38 o 
   3   1   7      742.33      856.20    116.14 o 
   4   1   7      556.43      475.35     92.79 o 
   5   1   7      275.78      241.89     73.99 o 
   6   1   7      425.41      500.09    109.87 o 
   7   1   7     4327.93     4254.87    315.77 o 
   8   1   7     2624.56     2743.75    261.69 o 
   9   1   7       50.64       29.54     20.67 o 
  10   1   7       33.34       33.86     21.50 o 
  11   1   7     2324.83     2226.73    176.16 o 
  12   1   7        6.96       20.10     10.04 o 
  13   1   7      796.47      699.51     51.04 o 
  14   1   7        2.89        9.43      5.92 o 
  15   1   7        4.32        5.67      6.12 o 
  16   1   7       79.70       66.99     13.63 o 
  17   1   7       58.74       42.05     20.18 o 
  18   1   7       14.60       17.50     11.79 o 
  19   1   7      181.75      115.11     23.20 o 
  20   1   7       54.21       39.18     15.12 o 
 -18   2   7       62.22      112.39     13.70 o 
 -17   2   7        0.16        9.37      7.42 o 
 -16   2   7       57.82       94.07     17.10 o 
 -15   2   7        1.97       -2.87      4.87 o 
 -14   2   7       76.51       61.86     11.99 o 
 -13   2   7      173.37      179.35     14.61 o 
 -12   2   7       14.73        3.08      8.98 o 
 -11   2   7      337.70      334.67     21.16 o 
 -10   2   7        7.41       11.11      8.79 o 
  -9   2   7      160.97      158.50     26.00 o 
  -8   2   7      220.75      182.60     64.20 o 
  -7   2   7       22.17       21.19     21.88 o 
  -6   2   7      475.89      326.88     98.51 o 
  -5   2   7       81.15       82.37     55.46 o 
  -4   2   7      191.74      121.67     60.14 o 
  -2   2   7      208.92      129.39     66.42 o 
  -1   2   7       26.30       -6.74     12.86 o 
   0   2   7      654.46      438.26    112.71 o 
   1   2   7      392.99      331.54     74.38 o 
   2   2   7      539.47      454.16     74.07 o 
   3   2   7     5754.19     4875.02    309.27 o 
   4   2   7       58.87       52.25     27.07 o 
   5   2   7       10.45       29.81     28.20 o 
   6   2   7        4.02        7.19     11.19 o 
   7   2   7      421.45      295.22     69.84 o 
   8   2   7       71.95       41.26     32.74 o 
   9   2   7      196.46      183.26     74.19 o 
  10   2   7     1287.78     1252.41    454.61 o 
  11   2   7        0.07        0.18      5.88 o 
  12   2   7      152.18      141.91     29.30 o 
  13   2   7       66.27       80.09     17.86 o 
  14   2   7        0.99        3.22      6.37 o 
  15   2   7       25.70       18.51     15.83 o 
  16   2   7       85.41       87.99     14.08 o 
  17   2   7        6.10        9.54      7.82 o 
  18   2   7      244.14      170.76     25.56 o 
 -16   3   7      106.07      135.89     21.91 o 
 -15   3   7       19.83       31.07     12.56 o 
 -14   3   7       12.72       20.36      9.24 o 
 -13   3   7      142.59      157.57     27.32 o 
 -12   3   7      126.05      149.13     16.43 o 
 -11   3   7        1.10        4.30      3.48 o 
 -10   3   7      174.24      199.07     41.56 o 
  -9   3   7       47.47       49.99     10.95 o 
  -8   3   7        3.09       15.80     55.79 o 
  -7   3   7        4.84        1.37      4.33 o 
  -6   3   7      451.88      416.93     25.63 o 
  -5   3   7      491.59      376.52     31.23 o 
  -4   3   7       43.92       36.69     10.14 o 
  -3   3   7     1024.99      850.43     44.92 o 
  -2   3   7       67.81       22.17     30.39 o 
  -1   3   7       59.61       58.51     21.17 o 
   0   3   7      461.01      340.94     52.46 o 
   1   3   7       44.72       35.05     17.72 o 
   2   3   7      256.69      246.25     44.96 o 
   3   3   7      329.52      300.71     50.13 o 
   4   3   7      386.73      349.38     53.34 o 
   5   3   7       34.36       46.01     24.50 o 
   6   3   7       69.94       72.09     30.59 o 
   7   3   7       38.98       30.59     13.30 o 
   8   3   7       91.86      127.08     17.25 o 
   9   3   7       38.91       46.58     10.42 o 
  10   3   7      232.07      277.35     23.35 o 
  11   3   7       19.77       26.44      7.01 o 
  12   3   7        1.07        2.19      1.97 o 
  13   3   7      313.75      356.08     33.28 o 
  14   3   7      140.35      166.25     19.46 o 
  15   3   7       21.04       25.54      6.12 o 
 -11   4   7       36.17       56.74      8.21 o 
 -10   4   7       33.98       43.74      7.66 o 
  -9   4   7      140.35      143.78     14.04 o 
  -8   4   7        2.76       13.31      5.24 o 
  -7   4   7        0.31        7.15      4.38 o 
  -6   4   7      171.43      154.67     15.90 o 
  -5   4   7      230.65      256.40     20.69 o 
   1   4   7       10.39       25.17     15.58 o 
   2   4   7       80.21       90.98     27.37 o 
   3   4   7      120.80      165.59     19.74 o 
   4   4   7       95.12      113.81     14.94 o 
   5   4   7        7.55        7.25      3.19 o 
   6   4   7       15.91       26.19      5.43 o 
   7   4   7        9.11        7.89      2.75 o 
   8   4   7        1.19        5.43      2.42 o 
   9   4   7        0.78        3.19      1.74 o 
  10   4   7        7.93        9.49      3.15 o 
 -20   0   8        0.01       97.48     77.86 o 
 -18   0   8        2.35       -9.11      9.11 o 
 -16   0   8       67.69       42.98     34.31 o 
 -14   0   8       21.12       20.62     13.58 o 
 -12   0   8       53.43       59.46     33.83 o 
 -10   0   8     4473.92     4968.07    298.77 o 
  -8   0   8     3703.10     4355.05    209.44 o 
  -6   0   8      732.89      860.29     74.91 o 
  -4   0   8     2046.53     2498.48    124.74 o 
  -2   0   8     1070.42     1305.58     60.48 o 
   0   0   8      173.84      156.77     39.01 o 
   2   0   8     3506.92     3727.35    165.12 o 
   4   0   8     2490.27     2235.36    279.56 o 
   6   0   8      705.90      885.30     64.16 o 
   8   0   8       95.64      116.63     38.39 o 
  10   0   8       34.31       30.80     13.59 o 
  12   0   8     1515.74     1385.58     82.92 o 
  16   0   8      309.31      168.42     60.28 o 
  18   0   8        0.91       -6.36     10.86 o 
  20   0   8       41.44       43.84     16.13 o 
 -21   1   8        3.04       95.28     19.18 o 
 -20   1   8       85.83      217.94     33.45 o 
 -19   1   8        4.09       23.44     33.41 o 
 -18   1   8       30.65       28.44      7.15 o 
 -17   1   8      487.29      552.39     74.15 o 
 -16   1   8        2.22       -9.73      9.73 o 
 -15   1   8      109.15      103.24     19.86 o 
 -14   1   8        6.33       13.18      8.55 o 
 -13   1   8       15.31        7.81      8.44 o 
 -12   1   8      262.87      318.23     40.10 o 
 -11   1   8        6.48       20.89     21.65 o 
 -10   1   8     1021.01      808.82    131.90 o 
  -9   1   8      163.12      199.29     75.28 o 
  -8   1   8     1371.60     1234.04    166.99 o 
  -7   1   8     1754.31     1479.88    188.95 o 
  -6   1   8      427.92      480.90    112.29 o 
  -5   1   8     1208.37     1541.73    211.98 o 
  -4   1   8      603.88      686.02     64.72 o 
  -3   1   8       62.42       85.87     26.20 o 
  -2   1   8     7955.45     8609.20    551.93 o 
  -1   1   8     6208.77     6673.04    435.29 o 
   0   1   8      202.39      160.83     38.39 o 
   1   1   8       15.12        7.43     22.15 o 
   2   1   8      227.77      153.83     53.37 o 
   3   1   8      200.78      201.05     63.97 o 
   4   1   8     1295.22     1485.72    166.79 o 
   5   1   8      330.83      344.42     87.32 o 
   6   1   8     2271.71     2304.46    233.59 o 
   7   1   8      638.80      637.10     84.23 o 
   8   1   8      329.63      364.29     65.82 o 
   9   1   8      873.89      826.41    102.34 o 
  10   1   8      997.97      848.58    108.47 o 
  11   1   8        3.26        8.82     16.25 o 
  12   1   8      117.48      111.41     19.39 o 
  13   1   8      211.64      186.25     42.90 o 
  14   1   8      687.26      580.75     47.40 o 
  15   1   8      321.70      268.14     27.44 o 
  16   1   8       62.44       44.50     10.24 o 
  17   1   8        7.16        2.30     10.48 o 
  18   1   8      216.00      154.41     26.93 o 
  19   1   8       14.33        3.61      5.95 o 
  20   1   8       39.47       41.88     13.47 o 
 -18   2   8        1.91       68.37     13.46 o 
 -17   2   8        5.46       20.83     15.38 o 
 -16   2   8      359.86      412.61     24.79 o 
 -15   2   8      109.16       90.79     12.29 o 
 -14   2   8       15.30        5.61      8.66 o 
 -13   2   8       81.32       87.15      9.11 o 
 -12   2   8      975.08     1023.36     71.36 o 
 -11   2   8        0.18        4.60      4.43 o 
 -10   2   8      412.79      516.31     73.50 o 
  -9   2   8     1873.57     1930.68    126.21 o 
  -8   2   8      285.45      169.19     67.79 o 
  -7   2   8      175.15      113.92     56.60 o 
  -6   2   8      457.20      346.94    104.94 o 
  -5   2   8       26.42       13.87     20.32 o 
  -4   2   8      860.41      610.25    150.28 o 
  -2   2   8       21.22       -1.41     14.25 o 
  -1   2   8       41.57        3.43     14.90 o 
   0   2   8      955.24     1008.95    251.67 o 
   1   2   8      125.65      107.19     37.88 o 
   2   2   8     2141.74     1892.74    288.51 o 
   3   2   8       36.35       17.46     10.23 o 
   4   2   8      156.44      114.83     43.04 o 
   5   2   8      190.11      160.14     48.26 o 
   6   2   8      670.02      580.57     95.76 o 
   7   2   8      511.47      382.14     76.54 o 
   8   2   8       78.70       82.44     17.86 o 
   9   2   8       13.14       12.38     17.74 o 
  10   2   8      987.17     1024.34     74.22 o 
  11   2   8        0.84        2.11      4.90 o 
  12   2   8        0.13        3.82      7.38 o 
  13   2   8       12.37       25.05     10.90 o 
  14   2   8      196.84      245.76     30.96 o 
  15   2   8        0.15        3.58      4.99 o 
  16   2   8        4.27        1.59      7.37 o 
  17   2   8        0.09        1.92      6.52 o 
 -16   3   8      119.82      141.55     20.93 o 
 -15   3   8       25.88       48.56     14.02 o 
 -14   3   8      100.81      149.40     24.81 o 
 -13   3   8       94.81      124.34     23.26 o 
 -12   3   8       16.36       16.33      6.47 o 
 -11   3   8        2.03        3.68      3.61 o 
 -10   3   8        3.07        1.02      5.53 o 
  -9   3   8      133.58      159.71     27.60 o 
  -8   3   8      129.04      128.36     13.46 o 
  -7   3   8       97.97       86.38     12.54 o 
  -6   3   8      540.44      529.81     34.35 o 
  -5   3   8      473.16      410.94     45.78 o 
  -4   3   8        6.44       15.22      7.38 o 
  -3   3   8      272.54      245.97     38.19 o 
  -2   3   8       10.78        5.06      3.79 o 
  -1   3   8       94.28       75.65     25.12 o 
   0   3   8      138.94      101.14     28.09 o 
   1   3   8      275.50      253.78     46.85 o 
   2   3   8      384.35      402.67     58.09 o 
   3   3   8       34.04       23.15     16.26 o 
   4   3   8      444.39      387.73     58.57 o 
   5   3   8        1.94        5.06      5.99 o 
   6   3   8      256.74      224.83     45.80 o 
   7   3   8        0.97       -0.14      4.65 o 
   8   3   8      428.52      471.90     32.93 o 
   9   3   8      301.07      310.13     25.82 o 
  10   3   8       74.60       95.72     13.80 o 
  11   3   8       18.74       23.79      6.37 o 
  12   3   8       29.63       42.23     12.44 o 
  13   3   8      129.21      152.31     20.63 o 
  14   3   8       91.02      130.08     15.99 o 
  15   3   8       87.30       89.18     10.41 o 
 -10   4   8       32.94       21.64      4.70 o 
  -9   4   8       12.28        6.27      3.01 o 
  -8   4   8        1.42        4.97      3.03 o 
  -7   4   8      388.43      361.22     20.60 o 
  -6   4   8       21.55       23.29      5.39 o 
  -5   4   8       41.22       78.62     14.56 o 
  -4   4   8      271.72      402.07     32.74 o 
  -3   4   8      337.36      457.31     34.82 o 
  -2   4   8       69.52       91.71     15.89 o 
   1   4   8        0.08       -9.61     14.89 o 
   2   4   8       98.52      134.26     30.78 o 
   3   4   8      315.68      392.81     47.70 o 
   4   4   8       16.24       16.84      5.31 o 
   5   4   8       54.42       63.17      8.70 o 
   6   4   8      113.25      142.51     12.25 o 
   7   4   8        0.49        0.39      2.68 o 
   8   4   8        2.82        5.96      2.21 o 
   9   4   8       65.72       82.07     15.12 o 
  10   4   8       36.85       45.22      5.73 o 
 -21   0   9       92.81      284.01     20.73 o 
 -19   0   9       82.40      178.32     19.24 o 
 -17   0   9     1148.41     1520.62    208.31 o 
 -15   0   9       18.87       22.72     10.68 o 
 -13   0   9       11.20       -5.85      9.74 o 
 -11   0   9     1675.38     1561.36    173.87 o 
  -9   0   9     2060.04     2251.28    135.54 o 
  -7   0   9     1381.17     1831.91    133.22 o 
  -5   0   9      104.44      118.67     29.12 o 
  -3   0   9     9035.61    10979.47    327.36 o 
  -1   0   9      934.53     1071.95     61.50 o 
   1   0   9    11205.82    13690.96    339.22 o 
   3   0   9       11.81       11.74      9.03 o 
   5   0   9     6706.13     6930.51    889.18 o 
   7   0   9     2296.87     2400.00    156.45 o 
   9   0   9     1099.12     1015.21    110.74 o 
  11   0   9       56.81       50.18     21.86 o 
  13   0   9      924.54      768.29     71.27 o 
  15   0   9        3.83      -21.63     23.14 o 
  17   0   9      130.02       92.22     42.10 o 
  19   0   9        0.67       -8.46     10.43 o 
 -21   1   9      292.09      335.26     21.91 o 
 -20   1   9       17.81      179.18     41.82 o 
 -19   1   9        3.89       28.59     10.62 o 
 -18   1   9       93.03       81.32     12.62 o 
 -17   1   9        8.27       -8.74      8.74 o 
 -16   1   9      125.11       94.03     15.18 o 
 -15   1   9      391.53      355.44     38.45 o 
 -14   1   9      102.69       72.53     19.11 o 
 -13   1   9       15.68       11.80      8.15 o 
 -12   1   9       39.46       33.17      8.90 o 
 -11   1   9      151.07      100.45     46.19 o 
 -10   1   9      135.37       85.44     40.34 o 
  -9   1   9      579.61      926.32    279.40 o 
  -8   1   9     1427.67     1507.29    191.24 o 
  -7   1   9      198.40      191.45     70.06 o 
  -6   1   9      295.99      346.31     98.54 o 
  -5   1   9        1.29        2.36     31.39 o 
  -4   1   9     1807.36     2063.64    260.27 o 
  -3   1   9     2169.12     2583.36    124.01 o 
  -2   1   9     1452.02     1551.76    108.85 o 
  -1   1   9       24.30       26.87     19.91 o 
   0   1   9        6.48        3.19     10.16 o 
   1   1   9     2101.33     2392.09    149.58 o 
   2   1   9     4394.43     5098.04    306.40 o 
   3   1   9      140.93       94.27     44.36 o 
   4   1   9      646.61      707.05     75.66 o 
   5   1   9     2553.24     2457.57    148.26 o 
   6   1   9      100.97      112.34     33.80 o 
   7   1   9        1.91       18.01     18.53 o 
   8   1   9     1146.82     1311.38    126.36 o 
   9   1   9      308.34      259.16     58.16 o 
  10   1   9       56.31       62.56     16.87 o 
  11   1   9       15.30       13.07      8.62 o 
  12   1   9        1.17        7.81      7.58 o 
  13   1   9      284.78      311.13     36.36 o 
  14   1   9       25.07       18.28      9.59 o 
  15   1   9        1.41        0.51      2.13 o 
  16   1   9       94.84       71.11     13.52 o 
  17   1   9        1.74       -2.89      4.86 o 
  18   1   9       74.83       47.40     13.83 o 
  19   1   9       14.95        6.91      4.32 o 
  20   1   9        5.65       13.45      8.07 o 
 -19   2   9        5.47       85.39     11.18 o 
 -18   2   9      407.57      492.68     27.97 o 
 -17   2   9      256.79      348.26     26.80 o 
 -16   2   9        2.87       12.32      6.08 o 
 -15   2   9       64.10       60.78      8.88 o 
 -14   2   9      115.91       96.55     12.46 o 
 -13   2   9       62.16       83.51      9.01 o 
 -12   2   9       34.51       36.75      8.38 o 
 -11   2   9      849.31      841.92     51.86 o 
 -10   2   9      957.54      913.70     77.68 o 
  -9   2   9       56.24       76.74     12.02 o 
  -8   2   9      196.75      152.94     66.48 o 
  -7   2   9      161.34      137.68     65.42 o 
  -6   2   9      303.22      224.39     86.60 o 
  -5   2   9        0.28        9.75     17.47 o 
  -4   2   9      500.03      478.07    133.98 o 
  -3   2   9      643.15      484.33    152.70 o 
  -2   2   9     1517.67     1246.91    192.96 o 
  -1   2   9      680.97      538.13    127.77 o 
   0   2   9       33.63       14.12     19.58 o 
   1   2   9     1809.90     1725.74    445.00 o 
   2   2   9      200.72      141.10     42.00 o 
   3   2   9      106.13      100.95     41.38 o 
   4   2   9      468.47      332.94     71.40 o 
   5   2   9      353.32      346.72     74.23 o 
   6   2   9      291.98      210.18     56.57 o 
   7   2   9        1.30        0.73      6.64 o 
   8   2   9     1689.91     1814.83    119.57 o 
   9   2   9      963.24     1071.96    107.28 o 
  10   2   9     1120.77     1156.10     81.77 o 
  11   2   9      240.26      221.81     36.46 o 
  12   2   9       13.81       13.62      9.31 o 
  13   2   9      483.29      607.54     57.68 o 
  14   2   9        6.09       17.27     25.96 o 
  15   2   9      150.64      193.44     22.79 o 
  16   2   9        5.68        0.96      8.78 o 
  17   2   9        1.07       -0.33      1.66 o 
 -15   3   9       53.24       74.68     16.45 o 
 -14   3   9       55.90       73.19     17.25 o 
 -13   3   9      264.38      341.12     21.75 o 
 -12   3   9        2.04        5.04      3.26 o 
 -11   3   9       15.34       22.45      6.10 o 
 -10   3   9       37.18       31.86     10.33 o 
  -9   3   9      239.20      297.85     78.59 o 
  -8   3   9       14.06        9.72      3.72 o 
  -7   3   9     1885.86     1621.54     57.50 o 
  -6   3   9      120.55      103.30     14.76 o 
  -5   3   9       23.94       20.46      7.39 o 
  -4   3   9       44.72       29.35     14.33 o 
  -3   3   9      554.94      495.20     53.78 o 
  -2   3   9       22.06       11.08     11.28 o 
  -1   3   9      149.92      111.28     27.89 o 
   0   3   9       46.65       30.89     16.74 o 
   1   3   9      616.95      587.29     68.36 o 
   2   3   9      507.90      462.34     62.72 o 
   3   3   9      229.47      241.85     48.34 o 
   4   3   9       26.26       24.60      7.62 o 
   5   3   9      392.23      418.23     46.08 o 
   6   3   9        9.39       11.33      5.55 o 
   7   3   9      609.75      695.07     39.61 o 
   8   3   9       23.06       16.85      6.35 o 
   9   3   9       70.68       73.18     12.41 o 
  10   3   9        2.37        1.63      3.98 o 
  11   3   9      251.50      294.26     33.59 o 
  12   3   9       11.57       13.23      6.46 o 
  13   3   9      129.24      150.04     19.22 o 
  14   3   9       30.91       35.43      7.62 o 
  15   3   9        2.90        5.82      2.51 o 
  -9   4   9        2.20        3.52      2.09 o 
  -6   4   9       27.95       38.61      9.73 o 
  -5   4   9      219.59      308.28     26.94 o 
  -4   4   9       18.49       25.85      8.67 o 
  -3   4   9      101.30      146.33     18.91 o 
  -2   4   9        3.14        2.47      4.41 o 
   0   4   9       76.13       77.57     15.37 o 
   1   4   9      124.07      148.68     25.95 o 
   2   4   9        9.83       12.25      4.77 o 
   3   4   9       34.15       31.54     11.64 o 
   4   4   9      122.57      158.45     24.82 o 
   5   4   9       89.92      145.59     12.52 o 
   6   4   9       68.98       85.35      8.97 o 
   7   4   9        2.15        5.86      2.37 o 
   8   4   9        3.24        5.46      1.98 o 
   9   4   9        2.30        3.45      1.59 o 
 -20   0  10        0.38      106.29     16.33 o 
 -18   0  10      330.91      415.48     74.91 o 
 -16   0  10     1657.37     2881.93    576.61 o 
 -14   0  10     2066.27     2870.81    540.93 o 
 -12   0  10     4594.90     4883.67    318.55 o 
 -10   0  10        0.73       20.14     19.72 o 
  -8   0  10      165.02      204.87     40.36 o 
  -6   0  10      919.78      987.79     86.51 o 
  -4   0  10     6532.33     8134.63    364.12 o 
  -2   0  10       16.32        6.07      4.51 o 
   0   0  10      529.28      665.61     80.50 o 
   2   0  10       27.61       41.98     18.34 o 
   4   0  10     4646.72     4092.96    178.76 o 
   6   0  10       12.16       -8.52     18.85 o 
   8   0  10     3547.91     3878.79    209.22 o 
  10   0  10     1988.89     1886.56    151.53 o 
  12   0  10       11.04       14.13      3.71 o 
  14   0  10      371.64      254.71     40.07 o 
  16   0  10        0.04        8.20     21.77 o 
  18   0  10       62.43       61.91     22.20 o 
  20   0  10       79.16       56.60     13.66 o 
 -21   1  10        1.67       63.67     10.41 o 
 -20   1  10      294.82      453.27     28.65 o 
 -19   1  10       64.53      112.93     27.16 o 
 -18   1  10       42.04       37.80     15.07 o 
 -17   1  10        8.92        1.11      7.32 o 
 -16   1  10       33.29       23.59      5.88 o 
 -15   1  10        0.48       -7.32     12.75 o 
 -14   1  10       14.10        6.52      8.16 o 
 -13   1  10      557.71      478.18     39.68 o 
 -12   1  10     3477.04     3456.11    154.05 o 
 -11   1  10     1094.78      989.29    130.47 o 
 -10   1  10        4.14       15.87     12.93 o 
  -9   1  10      633.61      946.93    285.50 o 
  -8   1  10     3451.93     4801.25   1233.04 o 
  -7   1  10     2513.99     2733.86    271.20 o 
  -6   1  10     2168.57     2320.04    264.40 o 
  -5   1  10       42.22       48.81     40.42 o 
  -4   1  10       76.91       77.57     58.40 o 
  -3   1  10     2540.62     2980.96    141.81 o 
  -2   1  10      841.09      843.14     86.91 o 
  -1   1  10      176.31      194.27     45.39 o 
   0   1  10     1831.78     1622.41    130.54 o 
   1   1  10        1.25        1.79     12.23 o 
   2   1  10     1952.41     2000.29    107.70 o 
   3   1  10     3355.69     3624.16    159.32 o 
   4   1  10      568.21      546.54     66.78 o 
   5   1  10      403.06      459.13     65.72 o 
   6   1  10     1233.13     1054.49    103.73 o 
   7   1  10       86.62       85.02     30.04 o 
   8   1  10      211.10      189.82     44.60 o 
   9   1  10      940.68      955.25    179.02 o 
  10   1  10       17.38       12.59     11.15 o 
  11   1  10      501.96      511.85     45.45 o 
  12   1  10       17.45       13.86     10.50 o 
  13   1  10      493.87      459.63     43.14 o 
  14   1  10      293.32      273.52     34.83 o 
  15   1  10       61.14       55.84     13.02 o 
  16   1  10       10.69        2.45      4.01 o 
  17   1  10      168.12      130.86     15.58 o 
  18   1  10       59.18       41.85     27.37 o 
  19   1  10      110.22       71.01     23.39 o 
 -19   2  10      247.48      317.55     17.72 o 
 -18   2  10      120.63      244.83     20.06 o 
 -17   2  10       71.71      150.51     17.52 o 
 -16   2  10      122.43      151.03     15.44 o 
 -15   2  10        8.32        4.30     11.68 o 
 -14   2  10      128.20      151.66     15.71 o 
 -13   2  10       91.23       89.23      9.38 o 
 -12   2  10      110.20      122.31     14.81 o 
 -11   2  10       70.92      119.50     20.55 o 
 -10   2  10      132.16      155.75     15.61 o 
  -9   2  10      785.90      745.71     58.10 o 
  -8   2  10     1226.16     1417.20    166.88 o 
  -7   2  10        0.79        5.82     20.84 o 
  -6   2  10       35.20        5.57     17.02 o 
  -5   2  10      217.43      186.70     84.79 o 
  -4   2  10     1721.51     1549.97    251.23 o 
  -3   2  10      296.10      262.64    114.97 o 
  -2   2  10     1819.58     1491.44    216.82 o 
  -1   2  10      474.62      332.76    101.87 o 
   0   2  10      267.67      233.64     74.21 o 
   1   2  10      124.21      114.32     41.84 o 
   2   2  10     1188.37     1091.59    229.09 o 
   3   2  10       31.12       28.45     21.66 o 
   4   2  10      315.26      268.77     63.56 o 
   5   2  10      188.51      120.87     43.89 o 
   6   2  10       48.03       36.52     10.63 o 
   7   2  10      410.41      330.24     29.79 o 
   8   2  10       62.90       55.41     15.27 o 
   9   2  10        4.87        1.86      6.28 o 
  10   2  10      206.33      228.46     37.30 o 
  11   2  10      133.96      137.68     29.00 o 
  12   2  10      173.53      211.98     34.25 o 
  13   2  10      625.94      713.03     59.48 o 
  14   2  10        0.53        6.44      7.19 o 
  15   2  10      263.35      300.56     30.77 o 
  16   2  10        1.41        2.76      3.31 o 
  17   2  10        0.35        1.61      1.89 o 
 -15   3  10        6.77       23.31      9.13 o 
 -14   3  10       71.84       82.08     17.24 o 
 -13   3  10       10.10       10.71      4.38 o 
 -12   3  10       32.89       44.70      8.17 o 
 -11   3  10      213.99      237.69     19.15 o 
 -10   3  10        2.28        1.00      2.53 o 
  -9   3  10       49.00       46.07      8.82 o 
  -8   3  10      175.58      169.72     17.43 o 
  -7   3  10      105.97      110.54     14.62 o 
  -6   3  10      154.90      148.03     20.42 o 
  -5   3  10       31.21       33.97     14.02 o 
  -4   3  10        6.86        8.60      9.06 o 
  -3   3  10       50.54       56.05     18.92 o 
  -2   3  10       35.12       15.63     11.02 o 
  -1   3  10      510.48      496.75     57.60 o 
   0   3  10      524.31      502.71     61.18 o 
   1   3  10        1.41        6.27      8.07 o 
   2   3  10       31.18       29.61     22.18 o 
   3   3  10      137.04      138.55     16.82 o 
   4   3  10      637.66      609.78     34.86 o 
   5   3  10      241.56      236.60     33.59 o 
   6   3  10      221.63      209.26     50.22 o 
   7   3  10        0.01        0.11      2.56 o 
   8   3  10       22.78       30.49      8.08 o 
   9   3  10       52.36       68.35     11.32 o 
  10   3  10      181.15      222.06     28.88 o 
  11   3  10        2.99        2.83      3.59 o 
  12   3  10       11.12        7.14      5.25 o 
  13   3  10        6.83        8.04      4.30 o 
  14   3  10        1.03        2.01      2.08 o 
  15   3  10      145.72      146.43     11.26 o 
  -6   4  10        0.10       10.56      5.26 o 
  -5   4  10       81.13      109.68     15.56 o 
  -4   4  10       30.34       36.91      9.68 o 
  -3   4  10       12.70        8.40      5.21 o 
  -2   4  10       58.49       62.89     11.68 o 
  -1   4  10      146.87      173.93     22.15 o 
   0   4  10       19.61       10.20      5.59 o 
   1   4  10        4.52        2.18      3.96 o 
   2   4  10        1.51        1.44      2.82 o 
   3   4  10        5.53        0.04      3.42 o 
   4   4  10       49.34       78.91     16.06 o 
   5   4  10        6.65       15.82      6.35 o 
   6   4  10      163.01      238.07     19.21 o 
   7   4  10       28.03       29.22      4.21 o 
 -21   0  11       20.42      107.12     11.80 o 
 -19   0  11      196.71      209.88     23.73 o 
 -17   0  11        0.79        1.65     23.17 o 
 -15   0  11      701.96     1226.45    242.34 o 
 -13   0  11      215.92      329.12     71.85 o 
 -11   0  11       77.87       51.02     32.60 o 
  -9   0  11      375.19      363.31     56.47 o 
  -7   0  11     6801.93     7555.68    866.31 o 
  -5   0  11     7227.71     7849.43    335.13 o 
  -3   0  11     8307.29     9195.82    250.29 o 
  -1   0  11     5968.96     7736.34    608.55 o 
   1   0  11     1368.90     1482.89    112.12 o 
   3   0  11     1028.00      901.07     87.10 o 
   5   0  11     1160.47     1133.98     98.08 o 
   7   0  11      221.86      207.55     64.28 o 
   9   0  11      184.36      153.61     60.84 o 
  11   0  11       40.80       34.89     15.61 o 
  13   0  11       36.30       20.06     12.74 o 
  15   0  11       23.89       11.38     13.06 o 
  17   0  11       73.37       64.64     28.02 o 
  19   0  11      262.15      270.22     37.49 o 
 -21   1  11      139.15      242.38     17.59 o 
 -20   1  11        4.49      119.08     15.48 o 
 -19   1  11        5.64       17.90      8.04 o 
 -18   1  11      355.02      481.00     51.55 o 
 -17   1  11       60.03       57.86      9.62 o 
 -16   1  11      264.66      261.96     94.24 o 
 -15   1  11        9.59        7.73      9.34 o 
 -14   1  11      321.25      276.59     28.46 o 
 -13   1  11     2174.34     1972.37     84.16 o 
 -12   1  11     2186.98     2094.80    136.39 o 
 -11   1  11      420.26      399.72     31.98 o 
 -10   1  11       24.08        3.19     14.64 o 
  -9   1  11      415.09      582.64    145.44 o 
  -8   1  11      400.06      506.04     85.23 o 
  -7   1  11     2567.82     3496.81    519.58 o 
  -6   1  11     1095.92     1305.98    203.42 o 
  -5   1  11      742.63      887.18    172.50 o 
  -4   1  11      450.65      573.33    140.23 o 
  -3   1  11        5.61        0.58     11.24 o 
  -2   1  11     2040.84     1752.24    285.98 o 
  -1   1  11     1371.29     1223.87    369.39 o 
   0   1  11        2.41        3.09     13.32 o 
   1   1  11      124.98       68.85     32.03 o 
   2   1  11       36.92       44.02     24.48 o 
   3   1  11      316.11      353.96     50.08 o 
   4   1  11     1012.14      807.24     80.62 o 
   5   1  11     3080.99     3002.33    231.64 o 
   6   1  11       14.59       18.26     15.72 o 
   7   1  11       82.41       49.67     19.01 o 
   8   1  11      124.27      115.73     32.41 o 
   9   1  11       10.36        8.47      5.07 o 
  10   1  11     1611.92     1698.01     88.67 o 
  11   1  11       19.22       15.30      7.58 o 
  12   1  11        0.12       19.08     12.21 o 
  13   1  11       62.18       63.10     15.90 o 
  14   1  11      294.38      290.12     34.74 o 
  15   1  11        4.32        1.52      4.05 o 
  16   1  11        7.84        1.87      9.46 o 
  17   1  11       41.81       28.32      6.76 o 
  18   1  11       51.48       53.28     13.36 o 
  19   1  11       94.73       59.23     14.39 o 
 -19   2  11      116.67      204.85     13.50 o 
 -18   2  11       52.92      176.28     16.14 o 
 -17   2  11      716.69      887.41     39.34 o 
 -16   2  11        1.83       -5.24      5.80 o 
 -15   2  11      114.22      148.00     16.06 o 
 -14   2  11      192.64      192.44     19.62 o 
 -13   2  11        4.51        4.52      6.61 o 
 -12   2  11      257.72      284.28     24.49 o 
 -11   2  11      527.98      494.99     47.91 o 
 -10   2  11      635.29      533.63     48.07 o 
  -9   2  11      343.11      374.64     41.86 o 
  -8   2  11       88.07       69.82     11.98 o 
  -7   2  11      189.50      236.62     35.11 o 
  -6   2  11      176.52      196.81     86.09 o 
  -5   2  11       12.52       -2.48     13.88 o 
  -4   2  11       80.85       74.96     56.57 o 
  -3   2  11       93.76       71.52     66.55 o 
  -2   2  11      133.08      126.47     63.40 o 
  -1   2  11     1878.18     1594.83    227.21 o 
   0   2  11      159.07      110.58     60.14 o 
   1   2  11       84.22       83.57     35.90 o 
   2   2  11        1.03        9.55     23.05 o 
   3   2  11      539.05      531.96     89.29 o 
   4   2  11       23.31       28.84     22.79 o 
   5   2  11      810.92      808.86     90.52 o 
   6   2  11      165.83      134.58     18.80 o 
   7   2  11      104.02       88.47     15.98 o 
   8   2  11      116.00      106.12     42.39 o 
   9   2  11      641.21      688.34     63.10 o 
  10   2  11        4.55        9.24      8.60 o 
  11   2  11      152.92      178.55     31.40 o 
  12   2  11      318.71      394.37     44.52 o 
  13   2  11      248.24      358.20     39.82 o 
  14   2  11       60.39       70.10     16.29 o 
  15   2  11      150.54      179.98     22.79 o 
  16   2  11       38.21       50.24     10.58 o 
  17   2  11        0.01        0.78      1.17 o 
 -14   3  11      156.39      205.13     25.06 o 
 -13   3  11       29.34       40.98      7.01 o 
 -12   3  11        3.95        5.43      2.81 o 
 -11   3  11      175.43      215.85     17.21 o 
 -10   3  11      175.81      177.92     16.06 o 
  -9   3  11       30.23       38.30      7.43 o 
  -8   3  11      876.83      805.13     84.10 o 
  -7   3  11       14.23       11.65      3.65 o 
  -6   3  11        0.38        3.17      6.32 o 
  -5   3  11        6.45       10.15      8.89 o 
  -4   3  11      121.34       89.23     22.40 o 
  -3   3  11       98.36       85.57     22.80 o 
  -2   3  11       28.67       18.13     13.80 o 
  -1   3  11       79.87       61.63     22.21 o 
   0   3  11       49.39       28.25     17.06 o 
   1   3  11       96.73       85.40     28.99 o 
   2   3  11      288.51      296.36     52.68 o 
   3   3  11      120.59      123.60     18.38 o 
   4   3  11        0.38       -0.71      5.98 o 
   5   3  11        1.15       -0.53      4.45 o 
   6   3  11      581.29      640.30     94.53 o 
   7   3  11        6.32        4.33      3.58 o 
   8   3  11      308.36      362.59     36.61 o 
   9   3  11       30.58       31.54     11.69 o 
  10   3  11       13.28       11.84      7.53 o 
  11   3  11        0.52        1.55      3.44 o 
  12   3  11       59.41       91.60     14.51 o 
  13   3  11       21.00       27.69      7.09 o 
  14   3  11       41.81       50.85      7.72 o 
  -6   4  11      106.48       86.99     12.50 o 
  -5   4  11       76.36       86.82     13.16 o 
  -4   4  11       77.82       69.43     12.19 o 
  -3   4  11       89.82       85.80     13.33 o 
  -2   4  11       58.83       34.91      7.97 o 
  -1   4  11       13.53       10.10      6.06 o 
   0   4  11      258.77      272.09    125.16 o 
   1   4  11      254.75      237.95    132.86 o 
   2   4  11      182.12      169.85    118.95 o 
   3   4  11       16.79       14.13      6.85 o 
   4   4  11       75.70      107.40     17.34 o 
   5   4  11       36.71       53.70     10.58 o 
   6   4  11        3.13        8.86      3.97 o 
 -20   0  12        8.82      129.62     15.60 o 
 -18   0  12      673.08      851.32     54.02 o 
 -16   0  12      952.16     1359.16     77.95 o 
 -14   0  12     1405.09     1706.43    278.84 o 
 -12   0  12     1045.63     1195.94    152.46 o 
 -10   0  12       52.25       25.64     17.98 o 
  -8   0  12      680.54      686.02     95.05 o 
  -6   0  12     1161.03     1215.33    179.19 o 
  -4   0  12     1984.87     2165.26    122.92 o 
  -2   0  12      514.44      673.43     67.38 o 
   0   0  12     2504.86     2871.43    128.14 o 
   2   0  12     4650.81     5291.70    216.31 o 
   4   0  12     4329.96     4052.88    195.29 o 
   6   0  12      169.54      143.93     53.05 o 
   8   0  12     1987.29     1883.10    207.71 o 
  10   0  12      700.32      676.12    111.10 o 
  12   0  12        0.14       -2.24      7.95 o 
  16   0  12      121.79      110.20     36.85 o 
  18   0  12       71.04       50.24     18.20 o 
 -21   1  12        9.61       67.92      9.47 o 
 -20   1  12        5.92      124.63     15.02 o 
 -19   1  12      186.88      218.07     21.50 o 
 -18   1  12      179.15      206.07     22.64 o 
 -17   1  12      627.22      853.60     42.70 o 
 -16   1  12       96.47       84.93     43.77 o 
 -15   1  12      297.07      220.15    108.35 o 
 -14   1  12      366.41      323.76     94.37 o 
 -13   1  12      165.87      155.29     19.57 o 
 -12   1  12       16.74       10.06      5.92 o 
 -11   1  12      445.35      463.67     34.24 o 
 -10   1  12       26.91       41.33     18.25 o 
  -9   1  12      277.57      346.42     57.85 o 
  -8   1  12      679.65      871.94    120.82 o 
  -7   1  12      272.36      297.45     55.53 o 
  -6   1  12      315.82      414.95     68.40 o 
  -5   1  12      467.17      542.34    132.45 o 
  -4   1  12      121.79      141.66     70.73 o 
  -3   1  12      856.14      948.43    112.33 o 
  -2   1  12      100.84       36.47     41.07 o 
  -1   1  12     1011.58      854.98    317.26 o 
   0   1  12     1828.81     1573.50    353.31 o 
   1   1  12     1086.95     1023.11    110.64 o 
   2   1  12       38.94       30.56     24.40 o 
   3   1  12      218.05      213.98     50.15 o 
   4   1  12      250.81      180.99     70.41 o 
   5   1  12     1530.71     1928.13    172.10 o 
   6   1  12      122.47      113.54     33.43 o 
   7   1  12       86.90       70.12     26.61 o 
   8   1  12       12.89       12.31      6.49 o 
   9   1  12      629.82      686.81     41.29 o 
  10   1  12      558.88      593.79     40.09 o 
  11   1  12       79.20       67.89     14.54 o 
  12   1  12      356.64      347.78     31.96 o 
  13   1  12       52.69       55.07     14.02 o 
  14   1  12       23.54       24.73     10.54 o 
  15   1  12      244.82      228.94     24.13 o 
  16   1  12       44.31       32.59      9.10 o 
  17   1  12       21.51        9.15      7.30 o 
  18   1  12        8.12        3.57      6.10 o 
  19   1  12       23.91       22.19      7.57 o 
 -19   2  12       57.77      140.22     10.55 o 
 -18   2  12        2.94      110.85     12.72 o 
 -17   2  12      235.72      280.95     21.73 o 
 -16   2  12        0.07       -7.48      7.48 o 
 -15   2  12      214.04      240.94     20.41 o 
 -14   2  12       26.18       13.73      3.72 o 
 -13   2  12      433.80      477.45     27.48 o 
 -12   2  12      252.61      231.17     19.74 o 
 -11   2  12       56.73       32.57     18.77 o 
 -10   2  12     1280.80      996.02    274.27 o 
  -9   2  12      166.46      176.31     26.24 o 
  -8   2  12      625.83      671.70    129.45 o 
  -7   2  12      284.32      382.62     58.96 o 
  -6   2  12      712.38      992.10     92.67 o 
  -5   2  12      227.79      257.20     39.21 o 
  -4   2  12     1600.33     1540.35    260.39 o 
  -3   2  12      634.30      599.99    164.03 o 
  -2   2  12        5.02       28.35     31.90 o 
  -1   2  12       85.55       73.62     57.02 o 
   0   2  12      418.50      331.45    106.27 o 
   1   2  12      324.04      324.04    105.80 o 
   2   2  12      163.49      150.90     53.16 o 
   3   2  12      832.73      587.38     68.12 o 
   4   2  12       95.10       75.81     22.00 o 
   5   2  12      156.67      130.05     18.37 o 
   6   2  12       95.22       43.38     13.60 o 
   7   2  12       22.27       21.46      9.12 o 
   8   2  12        1.15       -1.89      7.53 o 
   9   2  12        0.89       -3.39     10.25 o 
  10   2  12        0.13        4.29      6.41 o 
  11   2  12       72.19      107.23     23.50 o 
  12   2  12      114.73      162.32     27.76 o 
  13   2  12       95.05      129.62     22.51 o 
  14   2  12       12.87       16.01      7.87 o 
  15   2  12       71.39       89.50     15.84 o 
  16   2  12       74.45       94.18     14.00 o 
 -13   3  12       48.52       56.05      7.73 o 
 -12   3  12      254.23      323.58     19.51 o 
 -11   3  12        9.79       15.75      4.73 o 
 -10   3  12       13.64       11.49      4.36 o 
  -9   3  12        0.05       -0.20      2.12 o 
  -8   3  12      268.93      304.57     20.68 o 
  -7   3  12       60.35       51.99     14.49 o 
  -6   3  12       12.66       16.88      8.66 o 
  -5   3  12      158.06      142.78     26.46 o 
  -4   3  12      334.88      330.18     42.64 o 
  -3   3  12        0.34        0.67      3.50 o 
  -2   3  12       86.77       72.69     22.36 o 
  -1   3  12      358.39      365.96     50.56 o 
   0   3  12      273.49      247.60     43.97 o 
   1   3  12       45.82       26.41     16.88 o 
   2   3  12       17.78       10.20      8.00 o 
   3   3  12       59.96       53.08     13.56 o 
   4   3  12        0.11        2.90      3.40 o 
   5   3  12        4.85       -0.35      2.73 o 
   6   3  12       57.69       54.42     18.32 o 
   7   3  12       20.94       11.30     10.53 o 
   8   3  12      163.00      193.68     25.30 o 
   9   3  12       28.99       42.03     11.87 o 
  10   3  12       15.24       26.18      8.96 o 
  11   3  12        1.64        2.82      2.56 o 
  12   3  12        0.07        3.45      3.01 o 
  13   3  12       42.21       55.85      8.86 o 
  14   3  12      156.04      153.71     12.22 o 
  -6   4  12        5.28        3.52      3.37 o 
  -5   4  12       11.06        9.32      4.09 o 
  -4   4  12        2.89        1.26      2.64 o 
  -3   4  12        1.33       -1.35      1.61 o 
  -2   4  12        0.82       -2.05      3.42 o 
  -1   4  12       14.09       14.68      6.94 o 
   0   4  12        4.20        2.50      2.40 o 
   1   4  12       14.14        5.01     18.45 o 
   2   4  12      133.78      158.90     95.15 o 
   3   4  12       25.55       41.23     10.45 o 
   4   4  12       40.95       59.26     11.62 o 
   5   4  12        0.16       -3.02      3.02 o 
 -21   0  13        4.74       88.82      9.51 o 
 -19   0  13       16.02        9.20      3.90 o 
 -15   0  13     2197.28     2768.27    107.11 o 
 -13   0  13      356.82      321.18     37.66 o 
 -11   0  13      555.90      547.68     52.86 o 
  -9   0  13     3081.38     3279.55    329.89 o 
  -7   0  13       86.32      156.28     35.97 o 
  -5   0  13     2476.83     2559.66    142.55 o 
  -3   0  13      332.42      283.51     44.20 o 
  -1   0  13      449.39      555.12     69.20 o 
   1   0  13       41.23        5.31      9.55 o 
   3   0  13      943.58      967.79     98.93 o 
   5   0  13       73.32       55.03     23.10 o 
   7   0  13      773.68      802.19    126.56 o 
   9   0  13     1531.49     1341.15    100.53 o 
  11   0  13      235.86      198.53     40.16 o 
  13   0  13        1.55        1.98      7.84 o 
  15   0  13      131.53      136.38     22.45 o 
  17   0  13      200.77      216.77     41.47 o 
  19   0  13       16.26        7.12      7.11 o 
 -21   1  13       32.26       86.20      9.84 o 
 -20   1  13       84.73      165.69     16.12 o 
 -19   1  13      201.60      304.43     24.61 o 
 -18   1  13      113.33      139.29     18.36 o 
 -17   1  13      737.83      951.37     54.90 o 
 -16   1  13       29.99       10.85     19.05 o 
 -15   1  13       21.26       28.98     25.61 o 
 -14   1  13       72.26       63.51     17.26 o 
 -13   1  13      418.21      391.60     37.80 o 
 -12   1  13       76.98       57.70     11.68 o 
 -11   1  13       36.94       36.27     10.10 o 
 -10   1  13      314.24      366.58     31.95 o 
  -9   1  13      104.28      126.73     35.14 o 
  -8   1  13      113.82      139.83     37.26 o 
  -7   1  13      250.10      339.80     58.07 o 
  -6   1  13      903.01     1154.89    107.30 o 
  -5   1  13     1266.53     1584.35    128.94 o 
  -4   1  13      194.81      342.88    103.31 o 
  -3   1  13       21.42        8.60      8.62 o 
  -2   1  13        6.92       16.94     15.93 o 
  -1   1  13        5.90       11.96     15.51 o 
   0   1  13      221.43      212.64     50.57 o 
   1   1  13     2159.54     2357.13    170.12 o 
   2   1  13       17.45       13.88     15.87 o 
   3   1  13        3.25        2.33      8.21 o 
   4   1  13      243.88      236.10     47.24 o 
   5   1  13      223.01      246.75     78.77 o 
   6   1  13      244.96      208.31     65.59 o 
   7   1  13       44.45       43.32     10.38 o 
   8   1  13      119.71      114.33     16.85 o 
   9   1  13     1061.24     1044.73     58.19 o 
  10   1  13      444.03      498.65     38.14 o 
  11   1  13      100.83      102.62     17.64 o 
  12   1  13      189.68      185.59     22.86 o 
  13   1  13       87.94       92.22     18.59 o 
  14   1  13        1.46        2.45      3.83 o 
  15   1  13       53.80       46.17     10.33 o 
  16   1  13       71.89       66.01     13.25 o 
  17   1  13        4.71        2.55      4.63 o 
  18   1  13        2.69        2.31      3.25 o 
 -18   2  13        0.08       94.18     10.86 o 
 -17   2  13      297.75      397.25     24.33 o 
 -16   2  13       67.00       51.64      8.72 o 
 -15   2  13        1.23       -9.76      9.76 o 
 -14   2  13        7.17        0.81      5.88 o 
 -13   2  13        1.75       -2.81      2.81 o 
 -12   2  13      279.08      322.34     31.63 o 
 -11   2  13      540.17      532.61     57.67 o 
 -10   2  13      481.76      434.06     34.94 o 
  -9   2  13      578.72      676.30    135.91 o 
  -8   2  13        8.99        6.79      7.22 o 
  -7   2  13       14.58       13.26      9.82 o 
  -6   2  13      101.61      104.38     27.29 o 
  -5   2  13        0.06        7.54     26.89 o 
  -4   2  13        5.52       16.29     14.87 o 
  -3   2  13      237.96      245.03    109.55 o 
  -2   2  13      179.17      128.21     53.64 o 
  -1   2  13      200.58      159.51     73.01 o 
   0   2  13      168.16      150.04     35.80 o 
   1   2  13        2.59        9.58     18.00 o 
   2   2  13      120.12       83.92     25.21 o 
   3   2  13      267.85      205.94     26.57 o 
   4   2  13      204.31      144.67     19.71 o 
   5   2  13      545.85      435.11     59.85 o 
   6   2  13        8.45        3.80      9.41 o 
   7   2  13       24.08       27.11     10.79 o 
   8   2  13        1.58        7.39      6.79 o 
   9   2  13      189.07      248.72     28.23 o 
  10   2  13      147.44      160.50     21.82 o 
  11   2  13      141.07      187.12     28.95 o 
  12   2  13        2.34        6.24      6.11 o 
  13   2  13       14.28       28.39     10.02 o 
  14   2  13       13.65       18.14      6.82 o 
  15   2  13       28.80       36.24      9.74 o 
  16   2  13       45.80       53.39      9.76 o 
 -13   3  13      292.41      351.65     22.94 o 
 -12   3  13        1.04        2.47      1.87 o 
 -11   3  13        8.92       13.67      4.27 o 
 -10   3  13       56.19       51.32      7.70 o 
  -9   3  13       48.10       48.14     16.05 o 
  -8   3  13        1.73        2.91      3.24 o 
  -7   3  13        3.47        4.77      4.71 o 
  -6   3  13       35.58       38.33     13.36 o 
  -5   3  13      113.40      106.11     22.87 o 
  -4   3  13      149.01      121.39     25.73 o 
  -3   3  13       31.38       45.64     16.09 o 
  -2   3  13      150.93      139.27     29.25 o 
  -1   3  13      759.22      750.35     72.58 o 
   0   3  13       14.40       12.49      8.66 o 
   1   3  13       29.66       21.91     12.20 o 
   2   3  13       55.50       33.11     15.38 o 
   3   3  13       10.08        1.64      6.62 o 
   4   3  13        4.89        0.99      2.59 o 
   5   3  13      135.02      166.65     54.14 o 
   6   3  13       28.22       19.59      6.68 o 
   7   3  13        1.50       -2.00      8.60 o 
   8   3  13       32.38       40.33     10.31 o 
   9   3  13      122.50      146.54     19.71 o 
  10   3  13        4.92        9.27      5.15 o 
  11   3  13       15.23       17.79      6.13 o 
  12   3  13       65.49       85.39     11.39 o 
  13   3  13       59.57       73.11      9.21 o 
  -6   4  13       37.70       21.27      5.28 o 
  -5   4  13        0.13        1.44      1.87 o 
  -4   4  13       17.84        7.13      2.97 o 
  -3   4  13       41.74       36.02      6.57 o 
  -1   4  13       15.87       19.56     11.33 o 
   0   4  13        8.80       11.47      7.57 o 
   1   4  13       28.95       45.05     26.72 o 
   2   4  13       44.29       61.35     26.64 o 
   3   4  13        0.05       -3.65      3.65 o 
   4   4  13        0.41        2.70      2.03 o 
 -20   0  14       30.07      108.77     12.81 o 
 -18   0  14        6.33       -5.52      6.99 o 
 -16   0  14       16.01       11.81     28.32 o 
 -14   0  14      270.18      147.68     55.19 o 
 -12   0  14       95.72       65.48     25.95 o 
 -10   0  14      134.52      103.89     25.76 o 
  -8   0  14     1017.70     1194.27    106.14 o 
  -6   0  14       99.35      107.47     28.30 o 
  -4   0  14      103.58      106.76     28.06 o 
  -2   0  14        5.79        4.66     10.98 o 
   0   0  14       45.34       51.59     24.47 o 
   2   0  14       76.94       65.72     27.92 o 
   4   0  14      448.01      533.87     77.90 o 
   6   0  14     1797.82     1829.74    191.75 o 
   8   0  14       13.60        8.71      9.15 o 
  10   0  14      286.51      282.78     47.47 o 
  12   0  14      208.34      158.47     35.24 o 
  14   0  14       68.76       83.26     20.23 o 
  16   0  14       10.39        8.80     12.15 o 
  18   0  14      122.73      130.50     25.71 o 
 -20   1  14        4.79       70.94     11.20 o 
 -19   1  14       36.31       34.19      8.13 o 
 -18   1  14      205.21      312.90     27.40 o 
 -17   1  14      210.84      196.10     23.27 o 
 -16   1  14       88.84       60.64     34.18 o 
 -15   1  14      258.37      195.56     49.34 o 
 -14   1  14       45.25       30.34     18.00 o 
 -13   1  14       28.87       16.29     17.84 o 
 -12   1  14      140.28      120.14     28.75 o 
 -11   1  14       27.95       22.11     30.93 o 
 -10   1  14      406.70      368.52     36.60 o 
  -9   1  14      139.35      157.57     21.02 o 
  -8   1  14       65.92       80.96     28.57 o 
  -7   1  14      178.04      243.78     47.66 o 
  -6   1  14     1526.23     1734.40    126.63 o 
  -5   1  14       54.86       74.33     26.72 o 
  -4   1  14      115.59       98.68     32.83 o 
  -3   1  14        0.67        8.03      9.95 o 
  -2   1  14      358.12      335.27     49.83 o 
  -1   1  14      826.44     1270.71     95.15 o 
   0   1  14     2661.78     3422.56    206.35 o 
   1   1  14      655.50      685.88     82.09 o 
   2   1  14       65.53       66.98     20.18 o 
   3   1  14      313.90      402.17     54.54 o 
   4   1  14      205.90      190.45     37.57 o 
   5   1  14      176.31      137.23     53.01 o 
   6   1  14       79.47       60.16     11.76 o 
   7   1  14       59.37       48.67      9.00 o 
   8   1  14      119.54      120.85     19.35 o 
   9   1  14       58.74       61.02     13.40 o 
  10   1  14        2.39        5.24      4.84 o 
  11   1  14        1.89        1.84      3.78 o 
  12   1  14      368.52      372.14     30.93 o 
  13   1  14        0.32        0.58      3.39 o 
  14   1  14        5.87       10.93      8.63 o 
  15   1  14       63.43       59.90     10.95 o 
  16   1  14       41.03       34.02      6.90 o 
  17   1  14       71.83       56.55     11.42 o 
 -18   2  14        0.64       90.99      9.59 o 
 -17   2  14       14.86       44.44      8.55 o 
 -16   2  14        1.07       -6.57      6.57 o 
 -15   2  14        0.60       -9.20      9.20 o 
 -14   2  14       80.53       38.89     17.38 o 
 -13   2  14        0.62       -0.27      1.93 o 
 -12   2  14       15.53       12.93      8.67 o 
 -11   2  14        6.40        2.50      5.29 o 
 -10   2  14      155.89      118.12     31.05 o 
  -9   2  14       30.89       16.94     18.41 o 
  -8   2  14      111.95      119.97     60.63 o 
  -7   2  14       36.83       49.81     15.62 o 
  -6   2  14        0.08        0.26     10.89 o 
  -5   2  14        5.40        9.95      8.85 o 
  -4   2  14      728.09      849.11    182.36 o 
  -3   2  14      183.52      289.46    116.63 o 
  -2   2  14      134.99      123.02     51.37 o 
  -1   2  14        3.84        5.52     16.84 o 
   0   2  14        1.47       13.21     10.94 o 
   1   2  14       24.14       42.83     29.64 o 
   2   2  14       53.44       57.31     29.67 o 
   3   2  14        0.18       15.57     10.65 o 
   4   2  14      619.61      565.46     37.44 o 
   5   2  14      176.55      157.86     20.89 o 
   6   2  14        3.66       10.70      6.38 o 
   7   2  14        6.59        2.29      5.34 o 
   8   2  14      270.47      344.65     32.31 o 
   9   2  14       17.77       33.62     10.50 o 
  10   2  14       65.15       71.19     13.69 o 
  11   2  14       29.22       30.98     10.60 o 
  12   2  14       51.57       64.48     14.85 o 
  13   2  14       42.18       57.39     13.40 o 
  14   2  14       60.46       90.70     15.86 o 
  15   2  14       19.18       25.98      7.81 o 
  16   2  14        8.56       11.19      3.96 o 
 -13   3  14        8.69        8.13      3.63 o 
 -12   3  14       96.57      115.92     13.84 o 
 -11   3  14       30.27       42.51      6.55 o 
 -10   3  14       59.39       48.07     10.22 o 
  -9   3  14        4.25        3.90      4.14 o 
  -8   3  14        4.08        1.54      3.52 o 
  -7   3  14       47.32       38.17     11.27 o 
  -6   3  14       58.46       54.84     15.37 o 
  -5   3  14      102.16       96.82     21.85 o 
  -4   3  14       95.50      104.94     23.53 o 
  -3   3  14        4.16        6.95      7.47 o 
  -2   3  14       26.63       36.68     14.99 o 
  -1   3  14      129.57      135.39     30.63 o 
   0   3  14        7.74       10.02     10.85 o 
   1   3  14      318.39      268.47     45.93 o 
   2   3  14       23.63        5.86     11.41 o 
   3   3  14       14.52        9.10      9.11 o 
   4   3  14       19.64       16.70      6.88 o 
   5   3  14        0.92        0.46      5.39 o 
   6   3  14       15.24       17.87      5.71 o 
   7   3  14       17.28       19.64      5.53 o 
   8   3  14       13.25       21.80      7.37 o 
   9   3  14        4.68        8.00      4.44 o 
  10   3  14      161.50      238.83     21.07 o 
  11   3  14       13.07       16.28      5.18 o 
  12   3  14        2.66        5.62      2.89 o 
  -6   4  14        2.08        2.90      1.75 o 
  -5   4  14       47.40       50.47      6.91 o 
  -4   4  14       23.29       33.48      5.74 o 
  -3   4  14       33.21       39.71      6.29 o 
  -2   4  14        4.01       -3.47      3.47 o 
  -1   4  14       24.79       22.92      6.67 o 
   0   4  14       22.97       30.55     15.45 o 
   1   4  14       58.78       92.34     37.42 o 
   2   4  14        2.72        4.58      3.60 o 
 -19   0  15        9.13       -3.67      4.85 o 
 -15   0  15       15.77        8.42     14.89 o 
 -13   0  15        8.94       -0.30     18.34 o 
 -11   0  15        2.16       -5.95      9.69 o 
  -9   0  15     1483.37     1786.63    123.90 o 
  -7   0  15      843.39      870.18     86.08 o 
  -5   0  15       36.87       59.30     32.24 o 
  -3   0  15       56.86       41.69     26.75 o 
  -1   0  15     3416.04     3743.01    221.36 o 
   1   0  15      274.57      187.35     48.30 o 
   3   0  15      728.32      891.79    104.66 o 
   7   0  15      159.32      158.54     33.03 o 
   9   0  15     4162.04     3820.03    164.53 o 
  11   0  15       56.41       44.54     18.96 o 
  13   0  15        0.15        5.26      7.84 o 
  15   0  15       64.01       54.57     12.31 o 
  17   0  15        4.73       15.32     12.47 o 
 -20   1  15        5.52       72.68     10.46 o 
 -19   1  15       31.26       34.18      7.81 o 
 -18   1  15        3.46       -7.05      7.05 o 
 -17   1  15        0.83      -11.30     11.30 o 
 -16   1  15        0.77      -16.92     16.92 o 
 -15   1  15       67.35       27.95     27.88 o 
 -14   1  15       51.88       10.41     11.51 o 
 -13   1  15      244.22      123.76     56.07 o 
 -12   1  15       73.75       16.32     12.54 o 
 -11   1  15       40.51       18.56     14.21 o 
 -10   1  15       78.61       84.02     34.56 o 
  -9   1  15        0.00        6.21      7.60 o 
  -8   1  15       11.76       19.65      9.99 o 
  -7   1  15       39.24       28.80     15.73 o 
  -6   1  15       70.41       90.84     26.13 o 
  -5   1  15      587.36      659.70     75.16 o 
  -4   1  15        5.98        6.56     17.76 o 
  -3   1  15       41.62       51.04     24.02 o 
  -2   1  15      510.53      634.49     65.53 o 
  -1   1  15      167.00      169.52     34.93 o 
   0   1  15      196.14      275.15     51.79 o 
   1   1  15       58.19       66.06     21.54 o 
   2   1  15       33.15       32.25     17.12 o 
   3   1  15       24.19       18.81     11.28 o 
   4   1  15      312.54      310.65     33.56 o 
   5   1  15       59.01       60.87     10.74 o 
   6   1  15      467.64      419.82     40.74 o 
   7   1  15      811.20      875.81     43.77 o 
   8   1  15       16.45        7.71      5.15 o 
   9   1  15        7.12        3.09      3.74 o 
  10   1  15      119.91      147.83     19.27 o 
  11   1  15       37.06       35.85      9.59 o 
  12   1  15       20.20       17.50      7.52 o 
  13   1  15      189.22      189.76     18.53 o 
  14   1  15        3.30        5.91      4.96 o 
  15   1  15       14.16       12.60      4.41 o 
  16   1  15       31.12       25.18      5.58 o 
  17   1  15       37.29       28.09     18.11 o 
 -17   2  15        1.35       24.06      5.99 o 
 -16   2  15      102.58      112.51     12.47 o 
 -15   2  15      234.06      204.40     19.67 o 
 -14   2  15        0.07       -9.53     14.42 o 
 -13   2  15       26.76       16.38     10.23 o 
 -12   2  15       13.59        2.32      6.90 o 
 -11   2  15      133.96      138.11     32.17 o 
 -10   2  15       77.33       62.89     13.06 o 
  -9   2  15      480.10      843.09    100.79 o 
  -8   2  15       81.19      146.10     22.64 o 
  -7   2  15       58.29       44.99     30.18 o 
  -6   2  15       66.98       38.39     38.40 o 
  -5   2  15       86.84      100.55     23.22 o 
  -4   2  15      661.75       76.13    390.47 o 
  -3   2  15       60.23       40.90     54.02 o 
  -2   2  15      781.32       93.69    335.56 o 
  -1   2  15       42.67       46.05     22.72 o 
   0   2  15      289.93      239.82     64.82 o 
   1   2  15        1.72        2.05      8.92 o 
   2   2  15       86.51       86.01     23.99 o 
   3   2  15      190.71      176.85     31.66 o 
   4   2  15      315.76      295.92     31.54 o 
   5   2  15        1.03        2.49      3.71 o 
   6   2  15      759.20      773.53     43.71 o 
   7   2  15       74.52       77.31     14.27 o 
   8   2  15       42.00       55.70     12.01 o 
   9   2  15        2.64        3.68      4.27 o 
  10   2  15       84.53       93.65     16.48 o 
  11   2  15      117.08      173.47     24.53 o 
  12   2  15       27.82       32.87     10.44 o 
  13   2  15       30.63       41.64     10.60 o 
  14   2  15       10.57       12.94      5.19 o 
  15   2  15      129.84      158.06     17.58 o 
 -13   3  15        8.21       16.89      4.72 o 
 -12   3  15      130.90      121.23     13.25 o 
 -11   3  15      223.08      194.55     18.12 o 
 -10   3  15        2.69        0.93      2.74 o 
  -9   3  15        1.97        1.42      3.07 o 
  -8   3  15        8.90       16.02      7.18 o 
  -7   3  15        8.40        8.71      5.29 o 
  -6   3  15      130.07      139.55     23.00 o 
  -5   3  15      414.41      453.67     43.46 o 
  -4   3  15        0.30       -0.13      3.14 o 
  -3   3  15       20.84       38.75     14.86 o 
  -2   3  15        3.36        7.87      8.21 o 
  -1   3  15      322.06      300.13     43.86 o 
   0   3  15       58.20       54.61     19.47 o 
   1   3  15       61.62       27.74     12.26 o 
   2   3  15        1.35       -3.20      8.00 o 
   3   3  15       47.68       21.19     11.39 o 
   4   3  15       57.22       50.13     18.54 o 
   5   3  15      100.43      123.63     13.31 o 
   6   3  15        0.05        0.34      0.93 o 
   7   3  15       49.35       62.78      9.24 o 
   8   3  15      111.69      130.90     15.21 o 
   9   3  15      168.28      222.04     19.26 o 
  10   3  15       61.19       77.05     10.73 o 
  11   3  15        3.30        5.63      2.50 o 
  12   3  15        7.83        9.12      3.06 o 
  -4   4  15       19.04        4.57      3.25 o 
  -3   4  15       21.78       29.06      9.94 o 
  -2   4  15        9.34        3.12      2.67 o 
  -1   4  15       10.06        9.24      4.68 o 
   0   4  15       10.88       13.48      5.16 o 
 -20   0  16      342.04      343.62     19.06 o 
 -18   0  16       33.59        3.89      4.20 o 
 -16   0  16       71.52       97.32     42.19 o 
 -14   0  16      737.34      401.16     90.67 o 
 -12   0  16        5.02       -1.55     34.65 o 
 -10   0  16     1256.57     1940.09    194.21 o 
  -8   0  16      158.30      186.51     40.17 o 
  -6   0  16      464.05      560.61    102.55 o 
  -4   0  16      330.21      488.45     86.01 o 
  -2   0  16      626.25      654.83     97.14 o 
   0   0  16      432.21      465.40     78.69 o 
   2   0  16      425.64      366.38     69.97 o 
   4   0  16       17.74       30.06     16.71 o 
   6   0  16      395.27      288.47     76.16 o 
   8   0  16       60.12       41.08     14.96 o 
  10   0  16       40.77       45.12     17.63 o 
  12   0  16      164.31      178.26     29.28 o 
  14   0  16        1.37        1.31      4.34 o 
  16   0  16      530.25      797.10     72.96 o 
 -20   1  16        5.31       72.51      9.08 o 
 -19   1  16       10.69       11.00      3.76 o 
 -18   1  16      109.18      156.88     18.36 o 
 -17   1  16      223.31      266.55     25.80 o 
 -16   1  16       72.16       14.02     29.37 o 
 -15   1  16       40.28       17.24     14.61 o 
 -14   1  16       55.55       32.54     28.09 o 
 -13   1  16      131.62       57.30     29.93 o 
 -12   1  16       86.74       26.16     31.48 o 
 -11   1  16      504.74      166.57     61.78 o 
 -10   1  16      572.02      249.18     98.01 o 
  -9   1  16        4.59       -8.08      8.08 o 
  -8   1  16       13.77       27.33     14.43 o 
  -7   1  16       22.07       17.41     11.60 o 
  -6   1  16     1182.47     1503.88    110.90 o 
  -5   1  16      943.44     1087.20     93.50 o 
  -4   1  16      195.67      186.43     39.79 o 
  -3   1  16       51.70       73.31     26.32 o 
  -2   1  16        0.99       -7.95     14.71 o 
  -1   1  16      803.83     1024.85    125.72 o 
   0   1  16      384.26      493.61     66.07 o 
   1   1  16       26.45       12.15     13.10 o 
   2   1  16        3.53       -1.06      5.21 o 
   3   1  16       44.93       43.43     11.57 o 
   4   1  16      276.91      311.07     23.02 o 
   5   1  16      918.84      953.65     43.69 o 
   6   1  16      178.32      177.93     17.98 o 
   7   1  16      179.12      171.51     20.26 o 
   8   1  16      445.39      462.80     33.73 o 
   9   1  16        1.23        4.71      3.89 o 
  10   1  16       80.22       65.52     13.32 o 
  11   1  16      384.48      397.69     30.86 o 
  12   1  16       22.41       22.77      6.78 o 
  13   1  16       18.46       16.66      5.03 o 
  14   1  16       11.76       11.91      8.31 o 
  15   1  16      216.09      231.53     20.56 o 
  16   1  16       74.76       64.32     12.05 o 
 -17   2  16       12.13       42.51      6.67 o 
 -16   2  16        4.02       -5.58      5.58 o 
 -15   2  16        1.13       -8.53      8.53 o 
 -14   2  16       67.50       63.79     27.82 o 
 -13   2  16       40.52       27.34     12.83 o 
 -12   2  16      102.46       18.11     13.11 o 
 -11   2  16       23.70        2.88      9.53 o 
 -10   2  16        4.71        4.71     15.76 o 
  -9   2  16      155.36      185.20     49.74 o 
  -8   2  16        1.77       14.56     10.53 o 
  -7   2  16       51.73       32.33     24.10 o 
  -6   2  16      251.68      292.24     38.93 o 
  -5   2  16      265.23      315.87     42.63 o 
  -4   2  16        0.17        0.29     14.22 o 
  -3   2  16        4.71       -7.20     15.20 o 
  -2   2  16      755.35       15.19     20.17 o 
  -1   2  16      258.79      337.10     71.36 o 
   0   2  16      474.97      566.89     71.46 o 
   1   2  16      231.84      272.10     48.70 o 
   2   2  16      124.96      142.20     35.36 o 
   3   2  16        3.13        1.00      3.51 o 
   4   2  16     1427.11     1594.70     57.87 o 
   5   2  16       53.09       57.44     11.04 o 
   6   2  16      129.32      138.51     17.33 o 
   7   2  16        8.63       14.88      6.26 o 
   8   2  16       46.79       59.48     10.82 o 
   9   2  16       73.06       93.51     15.10 o 
  10   2  16       87.22      136.65     17.13 o 
  11   2  16       12.78       10.14      6.02 o 
  12   2  16        5.99        6.51      4.42 o 
  13   2  16       46.02       62.21     12.80 o 
  14   2  16        5.96        6.42      4.27 o 
  15   2  16       18.35       18.41      4.08 o 
 -12   3  16        3.92        9.83      3.49 o 
 -11   3  16        0.06       -0.50      1.45 o 
 -10   3  16        2.47        3.87      3.43 o 
  -9   3  16       58.48       49.51     10.42 o 
  -8   3  16        0.01        1.78      3.55 o 
  -7   3  16        0.33       -1.01      2.10 o 
  -6   3  16       63.37       92.09     17.74 o 
  -5   3  16       75.97       78.90     17.40 o 
  -4   3  16       14.13       17.33     10.54 o 
  -3   3  16        1.14        5.05      6.34 o 
  -2   3  16        6.38        7.91      3.97 o 
  -1   3  16       28.34       28.93     14.64 o 
   0   3  16       99.33      112.46     26.31 o 
   1   3  16      226.72      274.18     40.17 o 
   2   3  16      193.78      198.01     34.38 o 
   3   3  16       29.36       22.12     10.24 o 
   4   3  16       18.90       26.65     10.62 o 
   5   3  16        5.81        2.20      2.65 o 
   6   3  16      349.57      451.77     22.78 o 
   7   3  16        1.67        5.91      3.07 o 
   8   3  16      119.41      128.00     15.31 o 
   9   3  16        1.83        1.41      0.77 o 
  10   3  16        1.53        1.47      1.59 o 
  11   3  16       33.64       37.85      6.12 o 
 -19   0  17       14.25       -0.74      3.62 o 
 -15   0  17       57.20       26.82     25.72 o 
 -13   0  17       19.85       11.76     24.57 o 
 -11   0  17      161.08      179.31     60.37 o 
  -9   0  17      113.71      100.26     45.13 o 
  -7   0  17      917.64      826.89    382.62 o 
  -5   0  17      650.21      753.16    111.29 o 
  -3   0  17      450.25      495.04     87.25 o 
  -1   0  17     2026.36     2461.09    190.20 o 
   1   0  17     3387.92     4030.95    237.93 o 
   3   0  17     1340.84     1323.12    133.85 o 
   5   0  17      281.84      227.75    112.72 o 
   7   0  17      262.54      183.39     32.11 o 
  11   0  17       39.76       44.30     15.20 o 
  13   0  17       10.73        9.33      7.17 o 
  15   0  17       11.90        6.84      3.23 o 
  17   0  17      136.20      133.77     23.12 o 
 -19   1  17      142.88      222.97     17.34 o 
 -18   1  17       63.31       40.54      7.98 o 
 -17   1  17        3.44       -9.22      9.22 o 
 -16   1  17      107.22       32.56     29.69 o 
 -15   1  17       23.43        3.91     14.73 o 
 -14   1  17       94.38       56.17     23.29 o 
 -13   1  17       10.10       -0.41      8.87 o 
 -12   1  17        0.82        0.08     15.83 o 
 -11   1  17      281.38      118.60     60.99 o 
 -10   1  17      543.63      621.38    123.92 o 
  -9   1  17        0.02       -8.11     32.16 o 
  -8   1  17        1.17        7.85     11.12 o 
  -7   1  17       16.78        0.30      6.81 o 
  -6   1  17      307.89      337.43     55.33 o 
  -5   1  17     1564.41     1939.56    120.86 o 
  -4   1  17     1132.80     1413.43    109.49 o 
  -3   1  17       55.00       74.29     15.75 o 
  -2   1  17      308.32      347.68     34.81 o 
  -1   1  17      882.98     1159.98    114.95 o 
   0   1  17      132.28      217.60     27.34 o 
   1   1  17      203.30      235.48     32.83 o 
   2   1  17       23.12       34.09     10.88 o 
   3   1  17      676.92      722.93     84.04 o 
   4   1  17       85.12       79.50     12.80 o 
   5   1  17       96.32       77.30     13.58 o 
   6   1  17     1158.72     1121.94    152.31 o 
   7   1  17      576.19      553.36    101.60 o 
   8   1  17       10.40        9.88      4.63 o 
   9   1  17       11.60        9.11      5.05 o 
  10   1  17       85.59       85.54     14.69 o 
  11   1  17       11.10       10.55      4.52 o 
  12   1  17      171.90      180.67     17.34 o 
  13   1  17       40.64       42.10      7.75 o 
  14   1  17        8.28        4.89      3.76 o 
  15   1  17       48.33       51.42      7.06 o 
  16   1  17       14.13        5.12      7.54 o 
 -16   2  17       12.88       -4.08      4.08 o 
 -15   2  17      271.80      294.01     20.71 o 
 -14   2  17       23.80       11.75     18.05 o 
 -13   2  17       77.49       57.63     20.65 o 
 -12   2  17       24.45       -0.12     16.56 o 
 -11   2  17      151.72       27.54     32.07 o 
 -10   2  17        0.70        2.24      7.31 o 
  -9   2  17      359.23      617.75     86.60 o 
  -8   2  17       13.55       11.64      5.86 o 
  -7   2  17        2.92        0.18      6.72 o 
  -6   2  17        5.25        4.82      7.31 o 
  -5   2  17       70.39       48.63     16.13 o 
  -4   2  17      205.36       -2.15     23.28 o 
  -3   2  17       60.21      -25.74     25.74 o 
  -2   2  17      138.31      -27.42     27.42 o 
  -1   2  17       87.59      123.11     36.80 o 
   0   2  17       10.56      999.19     98.04 o 
   1   2  17       58.59       79.01     26.54 o 
   2   2  17       53.10       42.76     15.64 o 
   3   2  17       18.47       29.27     14.05 o 
   4   2  17        4.19        5.41      5.73 o 
   5   2  17       89.41      115.46     15.03 o 
   6   2  17      463.60      475.44     29.91 o 
   7   2  17       86.12       98.58     14.10 o 
   8   2  17        0.16        1.16      3.31 o 
   9   2  17       14.55       15.72      5.72 o 
  10   2  17        4.41       14.41      5.27 o 
  11   2  17      199.44      341.20     31.97 o 
  12   2  17       37.67       63.24     12.96 o 
  13   2  17       87.69      131.39     17.39 o 
 -12   3  17      216.45      262.89     15.94 o 
 -11   3  17        1.08        2.08      1.46 o 
 -10   3  17       19.28       12.01      4.35 o 
  -9   3  17       42.60       39.22      8.26 o 
  -8   3  17       34.32       48.34      9.64 o 
  -7   3  17       54.53       70.92     13.55 o 
  -6   3  17       55.39       80.21     15.86 o 
  -5   3  17        0.72        5.22      5.39 o 
  -4   3  17       37.98       45.48     13.25 o 
  -3   3  17       40.89       37.31     13.58 o 
  -2   3  17      185.38      203.99     30.59 o 
  -1   3  17       77.57       97.09     20.94 o 
   0   3  17       43.84       55.04     17.13 o 
   1   3  17       34.83       44.58     15.58 o 
   2   3  17       58.14       40.86     13.93 o 
   3   3  17        6.23        4.60      4.07 o 
   4   3  17       50.14       69.35     16.51 o 
   5   3  17       54.54       58.57     15.01 o 
   6   3  17        0.55        0.71      3.78 o 
   7   3  17        1.02        1.64      1.39 o 
   8   3  17       53.21       72.55      9.36 o 
   9   3  17        2.51        5.48      2.45 o 
 -16   0  18      363.95      212.16     62.16 o 
 -14   0  18      624.54      578.20     88.60 o 
 -12   0  18       29.38       27.35     22.51 o 
 -10   0  18      260.48      146.74     75.73 o 
  -8   0  18      440.96      575.27    103.84 o 
  -6   0  18      118.37       37.67     42.83 o 
  -4   0  18      453.16      145.08    259.33 o 
  -2   0  18     1645.10     2289.65    189.41 o 
   0   0  18      422.99      452.36     81.53 o 
   2   0  18      184.65      224.59     30.43 o 
   4   0  18      272.22      435.65     41.09 o 
   6   0  18      384.14      625.93     56.38 o 
   8   0  18      245.94      322.71     43.05 o 
  10   0  18      139.14      171.75     32.09 o 
  12   0  18      620.70      774.36     53.40 o 
  14   0  18        1.15       -3.52      3.52 o 
  16   0  18      122.14      133.60     27.24 o 
 -19   1  18       11.18       14.08      4.43 o 
 -18   1  18       21.36        3.16      3.87 o 
 -17   1  18       53.23       46.31      7.95 o 
 -16   1  18        2.41       23.80     20.64 o 
 -15   1  18       52.45       10.59     17.84 o 
 -14   1  18       61.39       26.85     18.58 o 
 -13   1  18       89.40       59.45     34.68 o 
 -12   1  18       70.52       28.18     24.82 o 
 -11   1  18       39.11       32.95     19.61 o 
 -10   1  18      206.31      335.72     86.60 o 
  -9   1  18      219.62      111.02     71.28 o 
  -8   1  18      127.31      105.17     66.74 o 
  -7   1  18       32.16       10.18     15.75 o 
  -6   1  18       42.89       45.28     20.09 o 
  -5   1  18      467.65      639.11     64.94 o 
  -4   1  18        4.50        1.92      5.83 o 
  -3   1  18      102.28      103.49     20.45 o 
  -2   1  18      121.09      219.84     29.76 o 
  -1   1  18        0.29        3.75      7.82 o 
   0   1  18       42.10       70.63     16.40 o 
   1   1  18      533.57      671.13     45.68 o 
   2   1  18      831.79     1019.38     62.84 o 
   3   1  18      534.99      599.72     90.87 o 
   4   1  18      127.47      107.62     16.05 o 
   5   1  18       61.53       55.17     14.38 o 
   6   1  18      302.24      263.05     43.60 o 
   7   1  18       39.62       60.31     11.96 o 
   8   1  18      287.70      323.25     26.87 o 
   9   1  18       20.95       19.57      7.05 o 
  10   1  18        5.01        3.79      2.26 o 
  11   1  18        3.64        2.13      2.42 o 
  12   1  18        8.58       12.57      4.83 o 
  13   1  18       62.44       72.03      8.91 o 
  14   1  18       69.89       98.71     10.34 o 
  15   1  18       19.84       21.54      7.35 o 
 -15   2  18       37.87       23.42      3.30 o 
 -14   2  18        2.16       -7.33      7.33 o 
 -13   2  18       83.18      134.20     28.65 o 
 -12   2  18        9.91       -0.87     16.49 o 
 -11   2  18       77.60      116.05     33.24 o 
 -10   2  18       15.12       28.02     13.12 o 
  -9   2  18       65.87       37.28     20.96 o 
  -8   2  18      249.77      225.69     66.31 o 
  -7   2  18        9.01       11.30      9.11 o 
  -6   2  18       90.30      127.90     24.22 o 
  -5   2  18      148.70      112.28     83.96 o 
  -4   2  18      288.07       -0.85     24.45 o 
  -3   2  18        0.69       -2.15     13.37 o 
  -1   2  18        0.99        0.52     17.44 o 
   0   2  18       54.27       74.43     43.44 o 
   1   2  18      102.61      203.97     37.89 o 
   2   2  18      126.32      202.27     35.60 o 
   3   2  18      768.20      979.67     72.48 o 
   4   2  18       27.01       34.53     11.19 o 
   5   2  18      101.67      128.45     14.87 o 
   6   2  18      149.14      152.88     16.49 o 
   7   2  18       30.29       28.40      6.84 o 
   8   2  18       38.28       53.52      9.71 o 
   9   2  18       15.32       10.68      4.57 o 
  10   2  18       17.33       28.80      8.83 o 
  11   2  18        4.04       10.10      5.52 o 
  12   2  18        3.23        4.60      3.77 o 
 -12   3  18       21.31       32.76      4.78 o 
 -11   3  18        3.91        3.68      1.83 o 
 -10   3  18      140.13      139.96     13.75 o 
  -9   3  18       55.98       49.73      9.02 o 
  -8   3  18        2.71        1.45      1.46 o 
  -7   3  18        0.92        3.85      2.64 o 
  -6   3  18      245.96      295.32     27.10 o 
  -5   3  18        0.94       -2.22      2.86 o 
  -4   3  18       20.52       32.39     10.88 o 
  -3   3  18        9.26        6.50      4.51 o 
  -2   3  18       68.00       73.65     16.84 o 
  -1   3  18        7.77        9.75      6.47 o 
   0   3  18       21.09       32.57     11.76 o 
   1   3  18       80.80      100.06     18.99 o 
   2   3  18       98.65      124.28     21.09 o 
   3   3  18       17.11       17.39      8.48 o 
   4   3  18        4.64        7.27      5.21 o 
   5   3  18        9.95       10.25      6.07 o 
   6   3  18       16.60       16.75      7.14 o 
   7   3  18      140.44      156.81     10.67 o 
   8   3  18        1.39        2.03      1.42 o 
 -15   0  19      154.20       90.28     36.65 o 
 -13   0  19       33.59        2.69     12.95 o 
 -11   0  19       45.04       23.20     37.50 o 
  -9   0  19      285.06      163.08     73.76 o 
  -7   0  19     1947.15     3099.90    264.24 o 
  -5   0  19      436.10      180.22    297.79 o 
  -3   0  19     1016.01     2257.42    937.49 o 
  -1   0  19       16.65       27.23     20.27 o 
   1   0  19      172.49      213.83     29.39 o 
   3   0  19      254.58      380.63     43.14 o 
   5   0  19      177.28      197.73     32.04 o 
   7   0  19       28.40       39.77     13.77 o 
   9   0  19        0.04        3.79      8.02 o 
  11   0  19      170.98      307.22     34.75 o 
  13   0  19        2.43        2.83      2.01 o 
  15   0  19       12.84       28.56     12.85 o 
 -18   1  19       13.40       -3.70      5.07 o 
 -17   1  19        1.21       -8.50      8.50 o 
 -16   1  19       36.18       -0.62     11.97 o 
 -15   1  19       77.89       44.53     33.08 o 
 -14   1  19       68.77       49.98     30.12 o 
 -13   1  19        2.18        2.62     12.68 o 
 -12   1  19       49.94       50.37     32.05 o 
 -11   1  19      382.18      319.48     77.99 o 
 -10   1  19       89.09       70.26     38.54 o 
  -9   1  19        5.73        5.37     17.90 o 
  -8   1  19        0.88      -35.70     35.70 o 
  -7   1  19       14.04       40.55     45.45 o 
  -6   1  19        0.44        1.71     13.59 o 
  -5   1  19      476.91        0.75     23.50 o 
  -4   1  19       54.14       -5.26     23.31 o 
  -3   1  19      599.69     1218.21     75.27 o 
  -2   1  19      193.40      273.51     46.53 o 
  -1   1  19      230.86      244.67     33.87 o 
   0   1  19        1.78       14.81      9.52 o 
   1   1  19       87.84       99.56     22.81 o 
   2   1  19      225.64      324.22     73.40 o 
   3   1  19       38.93       44.23     15.60 o 
   4   1  19        8.78        6.52      3.57 o 
   5   1  19        6.05        4.68      5.12 o 
   6   1  19        6.39        5.31      4.36 o 
   7   1  19       21.30       21.02      7.36 o 
   8   1  19        0.54        0.94      2.40 o 
   9   1  19       16.24       17.11      7.47 o 
  10   1  19        6.98        8.39      2.94 o 
  11   1  19       77.82       76.14     12.01 o 
  12   1  19       45.92       42.75     13.74 o 
  13   1  19       11.13       13.07      3.90 o 
  14   1  19       16.17       19.78      4.10 o 
 -15   2  19      269.14      311.07     16.49 o 
 -14   2  19       79.36       81.76     25.35 o 
 -13   2  19       84.91       89.58     20.36 o 
 -12   2  19        4.71       -1.31     11.03 o 
 -11   2  19        0.53        0.30     10.37 o 
 -10   2  19       26.92       12.05     13.02 o 
  -9   2  19       53.76      136.68     37.08 o 
  -8   2  19       28.05        0.65     19.66 o 
  -7   2  19      132.46      270.76     77.63 o 
  -6   2  19        0.36       -0.37      3.72 o 
  -5   2  19       82.12       61.13     41.37 o 
  -4   2  19      791.51      857.44     74.02 o 
  -3   2  19       39.43       -7.97     18.04 o 
  -2   2  19        5.27        0.58     15.86 o 
  -1   2  19      186.54        0.53      7.23 o 
   0   2  19        0.91       -4.61     16.36 o 
   1   2  19       17.50      386.94     54.54 o 
   2   2  19       31.54       52.32     19.13 o 
   3   2  19       33.95       22.65     11.54 o 
   4   2  19        2.54        6.20      3.03 o 
   5   2  19        1.47       -0.83      1.93 o 
   6   2  19       74.32      101.24     12.67 o 
   7   2  19       92.82      113.31     13.51 o 
   8   2  19       15.78       15.98      5.24 o 
   9   2  19       23.06       36.32      9.46 o 
  10   2  19        0.28       -2.18      2.25 o 
  11   2  19       36.98       63.58     12.10 o 
  13   2  19        2.40        3.38      2.13 o 
 -11   3  19       94.92      121.86      9.39 o 
 -10   3  19       25.36       38.02      6.29 o 
  -9   3  19        0.30       -0.50      1.70 o 
  -8   3  19       17.93       18.54      5.36 o 
  -7   3  19      108.37      170.30     16.51 o 
  -6   3  19       45.01       65.36     11.04 o 
  -5   3  19        4.59       10.27      5.12 o 
  -4   3  19        0.56        3.53      3.53 o 
  -3   3  19       13.79       24.30      9.40 o 
  -2   3  19        6.69        9.91      6.04 o 
  -1   3  19       13.75       14.22      7.25 o 
   0   3  19        0.06       -0.67      2.25 o 
   1   3  19       84.92      113.81     18.22 o 
   2   3  19       12.55        7.19      5.48 o 
   3   3  19      202.49      191.27     21.25 o 
   4   3  19       41.35       31.13      8.00 o 
   5   3  19        1.91        2.03      2.17 o 
   6   3  19        2.20       -0.78      1.65 o 
   7   3  19       64.35       92.41     10.60 o 
 -18   0  20       24.67       17.97      4.46 o 
 -16   0  20       16.98       20.85     22.95 o 
 -14   0  20       19.07      -29.23     29.23 o 
 -12   0  20       52.76       45.50     24.61 o 
 -10   0  20      218.98      346.57     92.88 o 
  -8   0  20      138.72       84.49     79.20 o 
  -2   0  20       32.10      275.00    148.81 o 
   0   0  20      587.42      761.25     59.07 o 
   2   0  20       35.70       32.08     15.12 o 
   4   0  20       16.94       16.17      9.99 o 
   6   0  20        1.97        2.62      5.62 o 
   8   0  20       43.48       90.64     22.34 o 
  10   0  20        0.07        0.12      4.28 o 
  12   0  20       10.78        7.05      4.95 o 
  14   0  20       23.28       23.29      8.66 o 
 -16   1  20       46.42       11.76     15.80 o 
 -15   1  20       59.16       31.45     23.10 o 
 -14   1  20        2.16      -21.10     21.10 o 
 -13   1  20        1.52        4.92     15.18 o 
 -12   1  20      167.55      147.28     48.60 o 
 -11   1  20       13.65       11.87     19.83 o 
 -10   1  20      158.52      161.80     61.88 o 
  -9   1  20       19.85       20.41     18.97 o 
  -8   1  20      210.79      100.27     65.05 o 
  -7   1  20      118.96      136.07     56.56 o 
  -3   1  20      132.19      166.12    143.95 o 
  -2   1  20      296.05      528.44     50.00 o 
  -1   1  20       17.15        8.55      8.40 o 
   0   1  20        3.85        1.71      6.28 o 
   1   1  20      446.76      625.01     52.98 o 
   2   1  20      423.77      517.30     46.14 o 
   3   1  20        2.78       -0.92      3.99 o 
   4   1  20       24.86       14.14      8.64 o 
   5   1  20       87.81      102.28     14.44 o 
   6   1  20       15.07       23.19      6.96 o 
   7   1  20        0.66        0.36      2.29 o 
   8   1  20        4.10       12.96      5.62 o 
   9   1  20       29.20       26.12      6.98 o 
  10   1  20       35.05       50.79     12.71 o 
  11   1  20       52.79       56.10     11.10 o 
  12   1  20       14.39       13.65      4.70 o 
  13   1  20        9.13        5.92      2.54 o 
  14   1  20        9.72       10.04      2.80 o 
 -14   2  20       28.55       14.20      7.11 o 
 -13   2  20       29.62        7.51      8.92 o 
 -12   2  20       55.28       32.53     10.52 o 
 -11   2  20        9.03        2.00      6.06 o 
 -10   2  20       80.59       44.76     18.64 o 
  -9   2  20       40.52       65.25     22.02 o 
  -8   2  20       95.21       26.48     26.50 o 
  -7   2  20       31.63       56.86     29.50 o 
  -6   2  20       61.63      145.13     67.04 o 
  -5   2  20       45.47       54.62     13.45 o 
  -4   2  20        1.15        7.09      9.63 o 
  -3   2  20        1.60       -0.90      8.84 o 
  -2   2  20      135.55       -2.44      9.70 o 
   0   2  20       13.44        1.10      9.69 o 
   1   2  20        7.70        5.88     16.07 o 
   2   2  20        4.38      497.50     55.86 o 
   3   2  20       77.01       69.92     17.71 o 
   4   2  20        0.80        5.96      6.52 o 
   5   2  20      231.52      270.78     19.85 o 
   6   2  20      179.27      244.82     18.44 o 
   7   2  20        5.11        7.13      3.76 o 
   8   2  20        9.78       12.76      5.10 o 
   9   2  20        0.40        0.08      1.98 o 
  10   2  20       20.02       28.53      7.60 o 
  11   2  20        0.26        1.38      2.48 o 
  12   2  20       47.48       63.99      8.22 o 
 -10   3  20       47.46       45.12      5.76 o 
  -9   3  20        0.35        1.99      1.66 o 
  -8   3  20       62.64       88.14     10.04 o 
  -7   3  20       41.37       51.11      7.45 o 
  -6   3  20       21.24       35.34      6.86 o 
  -5   3  20       40.56       50.72      9.19 o 
  -4   3  20       17.14       30.26      7.98 o 
  -3   3  20        1.43       -0.62      2.29 o 
  -2   3  20        3.00        6.67      4.18 o 
  -1   3  20        1.48       11.71      5.68 o 
   0   3  20       35.69       43.30      9.64 o 
   1   3  20       33.84       35.96      8.33 o 
   2   3  20       10.04        8.52      4.51 o 
   3   3  20       57.44       67.22     10.88 o 
   4   3  20       27.71       24.15      6.63 o 
   5   3  20       14.13        9.12      4.21 o 
   6   3  20       10.14       10.76      3.85 o 
 -15   0  21      389.88      381.42     57.74 o 
 -13   0  21       67.33       14.29     19.11 o 
 -11   0  21       25.34        9.58     12.16 o 
  -9   0  21        9.17        6.75     16.41 o 
  -7   0  21       70.01       55.15     58.71 o 
  -5   0  21      161.16       -9.36     26.34 o 
  -3   0  21       45.73        7.18     23.10 o 
   1   0  21      509.40      717.16     56.19 o 
   3   0  21       73.60       84.77     18.96 o 
   5   0  21      362.89      616.29     53.83 o 
   7   0  21      245.83      549.46     51.35 o 
   9   0  21       19.60       36.08     14.58 o 
  11   0  21      184.23      293.62     29.68 o 
  13   0  21       25.25       19.38     12.80 o 
 -17   1  21      139.29      183.17     14.20 o 
 -16   1  21        3.07       -7.14      8.98 o 
 -15   1  21       24.79        2.88     14.82 o 
 -14   1  21       19.42       -9.85     13.88 o 
 -13   1  21       21.49        7.50     11.92 o 
 -12   1  21       12.07        4.53     11.83 o 
 -11   1  21        4.63        3.67     17.84 o 
 -10   1  21        1.18        5.03     15.83 o 
  -9   1  21       13.01       15.05     28.82 o 
  -8   1  21      226.95      391.57    108.77 o 
  -7   1  21      131.63       20.44     44.06 o 
  -6   1  21       51.25        9.01     24.01 o 
  -5   1  21       64.49        0.27     13.34 o 
  -4   1  21      142.17        1.53     17.88 o 
  -3   1  21      132.09      166.23    147.80 o 
  -2   1  21        5.08       12.09      9.00 o 
  -1   1  21        5.17       25.04     47.92 o 
   0   1  21        6.31       18.69      9.55 o 
   1   1  21       25.28       55.45     15.73 o 
   2   1  21        5.52        6.13      4.37 o 
   3   1  21        1.71        1.94      2.23 o 
   4   1  21       21.11       26.42      7.05 o 
   5   1  21        4.67        4.37      6.50 o 
   6   1  21       41.20       40.47     11.32 o 
   7   1  21        0.53        6.97      5.96 o 
   8   1  21       27.79       50.43     13.01 o 
   9   1  21       59.75      105.78     34.14 o 
  10   1  21        8.32       14.58      4.52 o 
  11   1  21        0.03        2.17      3.29 o 
  12   1  21       45.74       66.31     26.29 o 
  13   1  21       30.08       45.92      6.56 o 
 -13   2  21       58.29       78.43     16.22 o 
 -12   2  21        0.01       -4.36     10.69 o 
 -11   2  21       56.37       86.53     18.28 o 
 -10   2  21        2.20       15.43     12.34 o 
  -9   2  21       57.20       32.14     20.06 o 
  -8   2  21      141.08      444.00     59.99 o 
  -7   2  21      129.42      126.17     49.61 o 
  -6   2  21       51.48       64.89     21.52 o 
  -5   2  21        4.51       12.09      8.11 o 
  -4   2  21       34.17       46.47     28.25 o 
  -3   2  21       94.38      116.17     23.80 o 
  -2   2  21       19.82       -4.16     14.02 o 
  -1   2  21       20.18        1.91      8.14 o 
   1   2  21       18.42        5.05     14.17 o 
   2   2  21        8.77       20.89     11.86 o 
   3   2  21       32.31      135.01     33.05 o 
   5   2  21        5.90        8.13      3.94 o 
   6   2  21       22.49       19.53      5.84 o 
   7   2  21        0.66        1.73      1.88 o 
   9   2  21        0.93        3.31      3.79 o 
  10   2  21       26.58       38.91      7.77 o 
  -9   3  21       40.44       24.15      4.02 o 
  -8   3  21       24.18       14.27      3.47 o 
  -7   3  21       32.17       21.92      4.68 o 
  -6   3  21       59.04       93.39      9.10 o 
  -5   3  21        0.02       -0.43      1.86 o 
  -4   3  21       40.23       52.78      8.55 o 
  -3   3  21       64.66       94.65     12.20 o 
  -2   3  21        3.38        8.14      3.91 o 
  -1   3  21        2.03        0.93      2.05 o 
   0   3  21        8.01       10.16      4.30 o 
   1   3  21       54.68       51.18      8.61 o 
   2   3  21       31.87       31.06      6.51 o 
   3   3  21       79.79       79.46     10.13 o 
   4   3  21        3.45        3.98      2.81 o 
   5   3  21       11.21       11.47      3.37 o 
 -14   0  22       36.23       47.16     15.43 o 
 -12   0  22       94.99      132.80     35.93 o 
 -10   0  22       47.29       34.92     34.24 o 
  -8   0  22      495.17      616.09    135.74 o 
  -6   0  22      203.64      472.45     96.87 o 
  -4   0  22       20.55       -6.03     18.26 o 
  -2   0  22      530.60       31.20     31.29 o 
   0   0  22        0.62        7.56      6.30 o 
   2   0  22      346.24      526.64     45.07 o 
   4   0  22       35.08       60.25     16.27 o 
   6   0  22       36.76       53.08     15.11 o 
   8   0  22       67.65      153.64     24.56 o 
  10   0  22       25.62       42.30     11.31 o 
  12   0  22       59.39       59.14      9.51 o 
 -16   1  22      149.53      373.43     20.78 o 
 -15   1  22       52.16       52.59     22.51 o 
 -14   1  22       11.89       -0.49      8.95 o 
 -13   1  22       89.27       24.99     24.08 o 
 -12   1  22       25.66        7.53     19.36 o 
 -11   1  22        4.34        4.96     11.12 o 
 -10   1  22       27.27       75.17     35.56 o 
  -9   1  22      553.91      668.22    116.58 o 
  -8   1  22      105.26      262.73     74.36 o 
  -7   1  22       74.32      101.93     54.00 o 
  -6   1  22       86.45       97.28     48.11 o 
  -5   1  22       10.47       -1.89     13.73 o 
  -4   1  22        1.05        1.87     13.40 o 
  -2   1  22       11.38       15.46     13.38 o 
  -1   1  22        4.60        4.24      3.92 o 
   0   1  22       22.31       42.07     13.35 o 
   1   1  22       14.07       18.85      9.35 o 
   2   1  22      245.28      395.43     25.35 o 
   3   1  22       61.13       76.50     11.14 o 
   4   1  22        3.26        3.06      2.69 o 
   5   1  22        2.82        7.57      3.84 o 
   6   1  22       15.73       16.17      5.83 o 
   7   1  22       88.48      142.57     30.72 o 
   8   1  22        6.24        5.95      3.19 o 
   9   1  22       12.59       28.44      6.87 o 
  10   1  22       38.74       92.85     28.59 o 
  11   1  22        1.66        2.26      3.53 o 
  12   1  22        9.01        9.60      4.85 o 
 -12   2  22       16.08       22.23     10.33 o 
 -11   2  22       89.61      134.86     26.07 o 
 -10   2  22       34.68       76.28     18.25 o 
  -9   2  22       30.38       46.74     14.77 o 
  -8   2  22       19.69       37.14     17.98 o 
  -7   2  22      141.08       96.79     39.77 o 
  -6   2  22        4.94        7.33      4.98 o 
  -5   2  22       29.05       18.29      9.20 o 
  -4   2  22       70.20      157.68     86.49 o 
  -3   2  22       25.05       15.00     12.13 o 
  -2   2  22        1.13       -1.24      6.95 o 
   0   2  22       91.63        1.51     10.07 o 
   2   2  22       90.51       -0.81      6.12 o 
   4   2  22       19.91       39.18     16.00 o 
   5   2  22        5.10        3.55      6.18 o 
   6   2  22      101.50      203.75     97.44 o 
   7   2  22        5.22       55.42     69.51 o 
   8   2  22       31.12       49.59      6.68 o 
   9   2  22       37.43       45.37      7.17 o 
  -7   3  22        1.47        2.91      1.40 o 
  -6   3  22        3.16        3.68      1.60 o 
  -5   3  22        1.01        2.11      1.46 o 
  -4   3  22       84.41      126.07     10.43 o 
  -3   3  22       27.94       25.26      5.17 o 
  -2   3  22        4.13        4.93      2.23 o 
  -1   3  22       24.38       25.37      5.10 o 
   0   3  22        6.14        5.20      2.67 o 
   1   3  22       12.32       11.35      3.69 o 
   2   3  22        0.24        3.07      2.03 o 
   3   3  22       36.51       27.42      4.92 o 
 -15   0  23       16.10        7.46      8.86 o 
 -13   0  23        0.20       10.88     17.55 o 
 -11   0  23        2.02       10.53     19.82 o 
  -9   0  23        0.43        4.55     11.94 o 
  -7   0  23       14.94       28.15     20.33 o 
  -5   0  23        0.89        6.15     18.78 o 
  -3   0  23       17.05       -1.41     17.13 o 
   1   0  23      293.84      417.03     36.47 o 
   3   0  23      118.42      192.46     24.99 o 
   5   0  23       36.69       70.46     15.08 o 
   7   0  23       93.31      192.14     24.99 o 
   9   0  23       55.80      105.73     17.21 o 
  11   0  23        2.64        0.41      2.35 o 
 -15   1  23        1.37       -3.33      5.07 o 
 -14   1  23       10.35        1.42      5.74 o 
 -13   1  23        3.00        7.47     10.97 o 
 -12   1  23       29.46       50.04     22.92 o 
 -11   1  23       79.60       66.55     32.50 o 
 -10   1  23        3.30      -15.63     15.63 o 
  -9   1  23       12.07       16.39     21.84 o 
  -8   1  23      128.42      390.26     83.01 o 
  -7   1  23       20.51       37.76     37.85 o 
  -6   1  23       10.64       28.99     27.99 o 
  -5   1  23        1.06       -0.32     13.97 o 
  -4   1  23        1.88        0.06     12.50 o 
  -3   1  23      140.24        0.26     11.60 o 
  -2   1  23      222.52      434.41     43.45 o 
  -1   1  23       25.15       17.49     19.58 o 
   0   1  23       11.20       18.27      8.71 o 
   1   1  23       66.97      150.91     24.78 o 
   2   1  23       98.22      141.93     21.80 o 
   3   1  23        6.33        8.48      3.02 o 
   4   1  23       51.31       86.64     10.81 o 
   5   1  23       15.08       24.34      6.08 o 
   6   1  23       12.91       15.55      4.94 o 
   7   1  23        6.65        5.41      3.24 o 
   8   1  23       85.66      164.87     14.46 o 
   9   1  23       64.49      109.65     19.21 o 
  10   1  23        4.70        8.46      3.47 o 
  11   1  23       12.88       17.56      3.57 o 
 -11   2  23      129.63      164.92     23.86 o 
 -10   2  23        3.98        2.48      5.81 o 
  -9   2  23       14.10       17.58     11.23 o 
  -8   2  23       29.96       73.67     18.38 o 
  -7   2  23      119.47      202.40     35.66 o 
  -6   2  23       28.38       40.06     20.08 o 
  -5   2  23        1.20        3.03      3.87 o 
  -4   2  23        4.47        8.56      5.16 o 
  -3   2  23       60.99      110.54     54.68 o 
  -2   2  23        1.70        1.70      3.79 o 
  -1   2  23        0.33       -6.13     10.47 o 
   1   2  23        8.62        3.44      7.41 o 
   4   2  23        9.69       -0.89      4.29 o 
   5   2  23        6.95        4.67      4.72 o 
   6   2  23        0.08       -2.53      3.94 o 
   7   2  23        1.18        0.01      1.11 o 
  -1   3  23       13.28       16.94      3.22 o 
   0   3  23       11.16       12.31      2.69 o 
 -14   0  24       18.85       50.48     22.88 o 
 -12   0  24      385.85      658.42     66.17 o 
 -10   0  24       46.60       36.87     24.69 o 
  -8   0  24      244.16      283.29     75.44 o 
  -6   0  24       13.04       15.16     18.96 o 
  -2   0  24       18.69       -0.05     11.00 o 
   2   0  24        0.65        2.54      2.72 o 
   4   0  24        9.11        9.18      5.33 o 
   6   0  24       68.93      114.30     16.83 o 
   8   0  24       17.16       34.21      9.12 o 
  10   0  24        0.74       -3.63      3.63 o 
 -14   1  24        1.76        3.08      7.70 o 
 -13   1  24        0.94       -0.11      5.84 o 
 -12   1  24       68.12       31.29     23.63 o 
 -11   1  24        8.70        3.61     11.79 o 
 -10   1  24       35.54       11.53     21.50 o 
  -9   1  24        5.37        9.17     16.59 o 
  -8   1  24        6.05       30.44     24.69 o 
  -7   1  24        0.59        3.79     12.48 o 
  -6   1  24       16.07        8.83     22.18 o 
  -5   1  24        0.12       -2.96     19.58 o 
  -3   1  24       13.72       -0.17     14.53 o 
  -2   1  24        8.69       -2.15      6.10 o 
  -1   1  24      105.10      178.58     25.34 o 
   0   1  24       10.48       12.51     10.91 o 
   1   1  24       25.97       29.00      9.80 o 
   2   1  24        5.16        4.49      9.41 o 
   3   1  24       14.85       25.95      5.00 o 
   4   1  24       22.52       36.94      6.20 o 
   5   1  24        6.58        9.24      3.57 o 
   6   1  24        0.08       -0.02      2.20 o 
   7   1  24        2.33        3.94      3.83 o 
   8   1  24       52.42      103.09     10.19 o 
   9   1  24       47.10       91.74      8.85 o 
  10   1  24        7.28       13.25      3.25 o 
 -10   2  24        1.94       -0.22      2.94 o 
  -9   2  24       72.66       77.31     16.70 o 
  -8   2  24       29.64       42.89     11.73 o 
  -7   2  24        5.32        3.48      8.95 o 
  -6   2  24        0.12        1.29      7.62 o 
  -5   2  24        0.56       -1.51      4.95 o 
  -4   2  24       17.79       16.51      6.69 o 
  -3   2  24       11.28       32.15     14.10 o 
  -2   2  24        9.93       20.19     21.07 o 
  -1   2  24       27.75       17.13      7.63 o 
   0   2  24       50.55       50.50     11.21 o 
   1   2  24        1.79       -7.91      7.91 o 
   3   2  24       21.35        1.48      6.62 o 
   4   2  24       33.20       -4.26      4.26 o 
   5   2  24       20.68       -5.47      5.47 o 
   7   2  24       21.89       16.91      4.77 o 
 -13   0  25       94.27       50.18     18.95 o 
 -11   0  25       10.07       14.37     15.74 o 
  -9   0  25       52.38       54.67     25.58 o 
  -7   0  25       44.55       71.65     32.12 o 
  -5   0  25       91.32      206.65     54.05 o 
  -3   0  25       28.13       -0.44     14.39 o 
  -1   0  25      122.76        0.20      8.21 o 
   1   0  25       50.33       53.18     38.50 o 
   3   0  25       16.95       15.42      5.44 o 
   5   0  25       93.24      150.78     16.93 o 
   7   0  25       20.69       43.07      8.82 o 
   9   0  25       13.39      162.41    147.54 o 
 -13   1  25       16.95        6.40      7.13 o 
 -12   1  25       22.16       30.19     15.39 o 
 -11   1  25        4.37       12.02      9.66 o 
 -10   1  25        0.01       -0.03      7.99 o 
  -9   1  25       91.01       46.75     30.34 o 
  -8   1  25        0.01        0.39      6.58 o 
  -7   1  25       27.13       10.17     17.06 o 
  -6   1  25       12.59       12.93     21.75 o 
  -5   1  25       13.26       27.26     20.53 o 
  -4   1  25       27.43       59.40     36.14 o 
  -3   1  25       98.16       18.89     15.12 o 
  -1   1  25        1.67       -0.28      7.50 o 
   1   1  25        8.21       10.59     12.03 o 
   2   1  25       15.32       25.20      9.04 o 
   3   1  25        0.01        3.43      2.77 o 
   4   1  25       18.19       19.76      6.50 o 
   5   1  25       34.25       49.04     13.81 o 
   6   1  25        0.44        4.29      2.01 o 
   7   1  25        1.02        0.23      2.13 o 
   8   1  25        8.48       13.65      6.00 o 
   9   1  25        5.83        6.73      6.56 o 
  -8   2  25        1.89       -6.10      6.10 o 
  -7   2  25       22.88       30.30     11.03 o 
  -6   2  25        2.84       11.95      8.52 o 
  -5   2  25        3.39       20.86     10.08 o 
  -4   2  25       29.64       47.52     12.03 o 
  -3   2  25        0.15        0.72      4.65 o 
  -2   2  25       27.84       45.10     22.55 o 
  -1   2  25       17.29       33.64     19.38 o 
   0   2  25        0.83        0.32      3.43 o 
   1   2  25       37.57       41.03      6.80 o 
   2   2  25        0.48        3.94      2.20 o 
   3   2  25        9.94        5.17      2.67 o 
   4   2  25        8.42        4.15      7.75 o 
   5   2  25        3.62        9.27      3.85 o 
 -12   0  26       10.49       -3.47      8.07 o 
 -10   0  26        6.75        9.35      5.08 o 
  -8   0  26       29.14       99.46     25.64 o 
  -6   0  26        0.81        6.28      9.58 o 
  -4   0  26        3.88       58.37     27.05 o 
   0   0  26       16.61        1.49      6.78 o 
   2   0  26       43.74       22.64     29.16 o 
   4   0  26        9.28       13.20      5.00 o 
   6   0  26       12.47       16.45      4.60 o 
   8   0  26        8.35       26.06      5.89 o 
 -12   1  26       12.44        5.67      5.03 o 
 -11   1  26        2.18        3.06      6.31 o 
 -10   1  26       20.47        9.07     11.97 o 
  -9   1  26        8.86       -1.24      4.73 o 
  -8   1  26       21.23       17.92     17.52 o 
  -7   1  26       15.94       12.23     18.81 o 
  -6   1  26        2.01        1.04      9.81 o 
  -5   1  26        0.12       22.19     16.74 o 
  -4   1  26       68.44      142.30     44.35 o 
  -3   1  26       39.92        4.99     18.39 o 
  -1   1  26        3.31       -9.74      9.74 o 
   0   1  26        6.62        4.42      9.16 o 
   1   1  26        2.94        1.70      6.00 o 
   3   1  26       41.92       51.88     50.80 o 
   4   1  26       81.27       83.64     94.93 o 
   5   1  26        1.49        1.81      0.78 o 
   6   1  26        3.33        2.72      4.52 o 
   7   1  26       15.05       -1.13      2.89 o 
  -5   2  26        1.09       -0.39      3.11 o 
  -4   2  26       26.37       16.03      8.78 o 
  -3   2  26        1.82       29.30      8.39 o 
  -2   2  26       14.83       12.50      4.51 o 
  -1   2  26       25.27       14.40      3.54 o 
   0   2  26       53.05       68.53     16.63 o 
   1   2  26        3.35        0.95      1.31 o 
   2   2  26        3.86        2.10      1.64 o 
   3   2  26        3.14        5.48      2.06 o 
  -9   0  27        0.66       -3.91      8.67 o 
  -7   0  27       36.89       51.28     20.29 o 
  -5   0  27       81.34      270.61     39.46 o 
  -3   0  27        0.05       -3.56     11.77 o 
  -1   0  27        0.24        2.16     10.90 o 
   1   0  27       24.19        3.25      6.38 o 
   3   0  27       59.45       53.82     47.60 o 
   5   0  27       12.51        5.82      8.54 o 
 -10   1  27        4.79        0.93      3.09 o 
  -9   1  27       39.78       15.89     14.24 o 
  -8   1  27        1.69       -1.44      4.47 o 
  -7   1  27        0.74        5.26      8.12 o 
  -6   1  27       22.52       72.20     23.96 o 
  -5   1  27       29.54       11.57     17.33 o 
  -4   1  27        0.32       -8.79      8.79 o 
  -3   1  27        0.18       25.02     12.14 o 
  -2   1  27        8.88        3.61     10.99 o 
  -1   1  27        1.50        3.40      5.96 o 
   0   1  27       13.96       -3.10      7.06 o 
   1   1  27        1.14        1.01      4.84 o 
   2   1  27        0.47       -4.84      4.84 o 
   3   1  27       32.91       -1.02      3.62 o 
   4   1  27       14.87        2.87      5.41 o 
   5   1  27        0.23        2.07      3.51 o 
  -8   0  28        1.96        3.87      3.24 o 
  -6   0  28      182.82      438.19     39.08 o 
  -4   0  28       54.37      168.91     26.09 o 
  -2   0  28       54.20       69.52     18.24 o 
   0   0  28       81.51      197.24     24.04 o 
   2   0  28       10.57       11.79      5.84 o 
  -8   1  28       34.35       28.45      9.01 o 
  -7   1  28        1.74       -0.47      3.27 o 
  -6   1  28        0.05       -0.11      3.38 o 
  -5   1  28        8.62        8.56      6.03 o 
  -4   1  28        1.64        2.64      7.30 o 
  -3   1  28        2.36       42.21     15.60 o 
  -2   1  28       23.41       68.03     20.40 o 
  -1   1  28        7.71       14.13      8.40 o 
   0   1  28       25.54       23.40     10.88 o 
   1   1  28        0.23       -2.31      2.40 o 
   2   1  28        0.13       -2.20      3.50 o 
  -3   0  29        0.18        3.68      3.04 o 
  -4   1  29       10.58        5.53      3.84 o 
  -3   1  29        1.89       -3.25      4.28 o 
  -2   1  29        0.01       21.84      9.18 o 
                                                 
